# Supplementary material for: 1-(Benz­yloxy)naphthalene
Source: Acta Crystallogr Sect E Struct Rep Online. 2011 Jul 6;67(Pt 8):o1924–5. doi: 10.1107/S1600536811025219 (PMC3257161; doi:10.1107/S1600536811025219)
Supplement: Supplementary file 1 [file e-67-o1924-sup1.cif]

##############################################################################
#                                                                            #
# This CIF contains the data in a paper accepted for publication in          #
# Acta Crystallographica Section E. It conforms to the requirements of       #
# Notes for Authors for Acta Crystallographica Section E, and has been       #
# peer reviewed under the auspices of the IUCr Commission on Journals.       #
#                                                                            #
# Full details of the Crystallographic Information File format               #
# are given in the paper "The Crystallographic Information File (CIF):       #
# a New Standard Archive File for Crystallography" by S. R. Hall, F. H.      #
# Allen and I. D. Brown [Acta Cryst. (1991), A47, 655-685].                  #
#                                                                            #
# The current version of the core CIF dictionary is obtainable from          #
# ftp://ftp.iucr.org/pub/cif_core.dic.                                       #
#                                                                            #
# Software is freely available for graphical display of the structure(s)     #
# in this CIF. For information consult the CIF software page                 #
# http://www.iucr.org/resources/cif/software.                                #
#                                                                            #
# This file may be used for bona fide research purposes within the           #
# scientific community so long as proper attribution is given to the journal # 
# article from which it was obtained.                                        #
#                                                                            #
##############################################################################
data_global
_audit_creation_method     'WinGX routine CIF_UPDATE'
_audit_conform_dict_name     cif_core.dic
_audit_conform_dict_version     2.3
_journal_date_recd_electronic     2011-04-27
_journal_date_accepted     2011-06-27
_journal_name_full     'Acta Crystallographica, Section E'
_journal_year     2011
_journal_volume     67
_journal_issue      8
_journal_page_first     o1924
_journal_page_last     o1925
_journal_paper_category     QO
_journal_coeditor_code     BV2185
_publ_contact_author_name     'Andivelu Ilangovan'
_publ_contact_author_address
;School of Chemistry
Bharathidasn University
Tiruchirappalli-620 024
Tamilnadu, India.
;
_publ_contact_author_email     'ilangovanbdu@yahoo.com'
_publ_contact_author_fax     '91-0431-2407045'
_publ_contact_author_phone     '91-0431-2407053'
_publ_section_title
;
1-(Benzyloxy)naphthalene
;
loop_
    _publ_author_name
    _publ_author_address
;
Perumal Venkatesan
;
;
School of Chemistry
Bharathidasn University
Tiruchirappalli 620 024
Tamilnadu, India
;
;
S. Arunadevi
;
;
PG and Research Department of Chemistry
Urumu Dhanalakshmi College
Tiruchirappalli 620 019
Tamilnadu, India
;
;
M. I. Fazal Mohamed
;
;
PG and Research Department of Chemistry
Jamal Mohamed College (Autonomous)
Tiruchirappalli 620 020
Tamilnadu, India
;
;
Andivelu Ilangovan
;
;
School of Chemistry
Bharathidasn University
Tiruchirappalli 620 024
Tamilnadu, India
;
data_I
_audit_creation_method     'WinGX routine CIF_UPDATE'
_chemical_name_systematic
;
1-(Benzyloxy)naphthalene
;
_chemical_formula_sum     'C17 H14 O'
_chemical_formula_iupac     'C17 H14 O'
_chemical_formula_weight     234.28
_symmetry_cell_setting     orthorhombic
_symmetry_space_group_name_H-M     'P c c n'
_symmetry_space_group_name_hall     '-P 2ab 2ac'
loop_
    _symmetry_equiv_pos_as_xyz
    'x, y, z'
    '-x+1/2, -y+1/2, z'
    '-x, y+1/2, -z+1/2'
    'x+1/2, -y, -z+1/2'
    '-x, -y, -z'
    'x-1/2, y-1/2, -z'
    'x, -y-1/2, z-1/2'
    '-x-1/2, y, z-1/2'
_cell_length_a     13.0210(6)
_cell_length_b     24.8832(10)
_cell_length_c     7.9478(3)
_cell_angle_alpha     90
_cell_angle_beta     90
_cell_angle_gamma     90
_cell_volume     2575.12(19)
_cell_formula_units_Z     8
_cell_measurement_reflns_used     2417
_cell_measurement_theta_min     3.11
_cell_measurement_theta_max     21.17
_cell_measurement_temperature     296(2)
_exptl_crystal_description     Prism
_exptl_crystal_colour     Colourless
_exptl_crystal_size_max     0.07
_exptl_crystal_size_mid     0.06
_exptl_crystal_size_min     0.06
_exptl_crystal_density_diffrn     1.209
_exptl_crystal_density_method     'not measured'
_exptl_crystal_F_000     992
_exptl_absorpt_coefficient_mu     0.074
_exptl_absorpt_correction_type     none
_diffrn_ambient_temperature     296(2)
_diffrn_radiation_type     MoK\a
_diffrn_radiation_wavelength     0.71073
_diffrn_radiation_source     'sealed tube'
_diffrn_radiation_monochromator     'graphite'
_diffrn_measurement_device_type     'Bruker SMART CCD area-detector'
_diffrn_measurement_method     '\f and \w'
_diffrn_reflns_number     22084
_diffrn_reflns_av_R_equivalents     0.0589
_diffrn_reflns_theta_min     1.64
_diffrn_reflns_theta_max     25.61
_diffrn_reflns_theta_full     25.61
_diffrn_measured_fraction_theta_max     0.995
_diffrn_measured_fraction_theta_full     0.995
_diffrn_reflns_limit_h_min     -15
_diffrn_reflns_limit_h_max     14
_diffrn_reflns_limit_k_min     -30
_diffrn_reflns_limit_k_max     30
_diffrn_reflns_limit_l_min     -9
_diffrn_reflns_limit_l_max     9
_reflns_number_total     2418
_reflns_number_gt     1609
_reflns_threshold_expression     I>2\s(I)
_refine_ls_structure_factor_coef     Fsqd
_refine_ls_matrix_type     full
_refine_ls_R_factor_gt     0.0386
_refine_ls_wR_factor_ref     0.0986
_refine_ls_goodness_of_fit_ref     1.018
_refine_ls_restrained_S_all     1.018
_refine_ls_number_reflns     2418
_refine_ls_number_parameters     164
_refine_ls_number_restraints     0
_refine_ls_hydrogen_treatment     constr
_refine_ls_weighting_scheme     calc
_refine_ls_weighting_details
         'calc w=1/[\s^2^(Fo^2^)+(0.0378P)^2^+0.3925P] where P=(Fo^2^+2Fc^2^)/3'
_refine_ls_shift/su_max     0.001
_refine_diff_density_max     0.133
_refine_diff_density_min     -0.115
_refine_ls_extinction_method     'SHELXL97 (Sheldrick, 2008)'
_refine_ls_extinction_coef     0.0079(9)
_refine_ls_extinction_expression
                                    Fc^*^=kFc[1+0.001xFc^2^\l^3^/sin(2\q)]^-1/4^
loop_
    _atom_type_symbol
    _atom_type_description
    _atom_type_scat_dispersion_real
    _atom_type_scat_dispersion_imag
    _atom_type_scat_source
    C C 0.0033 0.0016 'International Tables Vol C Tables 4.2.6.8 and 6.1.1.4'
    H H 0 0 'International Tables Vol C Tables 4.2.6.8 and 6.1.1.4'
    O O 0.0106 0.006 'International Tables Vol C Tables 4.2.6.8 and 6.1.1.4'
_computing_data_collection     'SMART (Bruker, 2008)'
_computing_cell_refinement     'SAINT (Bruker, 2008)'
_computing_data_reduction     'SAINT (Bruker, 2008)'
_computing_structure_solution     'SHELXTL (Sheldrick, 2008)'
_computing_structure_refinement     'SHELXL97 (Sheldrick, 2008)'
_computing_molecular_graphics     'PLATON (Spek, 2009)'
_computing_publication_material     'PLATON (Spek, 2009)'
loop_
    _atom_site_type_symbol
    _atom_site_label
    _atom_site_fract_x
    _atom_site_fract_y
    _atom_site_fract_z
    _atom_site_U_iso_or_equiv
    _atom_site_adp_type
    _atom_site_calc_flag
    _atom_site_refinement_flags
    _atom_site_occupancy
    _atom_site_disorder_assembly
    _atom_site_disorder_group
    O O1 0.03144(8) 0.60213(4) 0.09247(13) 0.0529(3) Uani d . 1 . .
    C C1 -0.02611(11) 0.63577(5) -0.00569(18) 0.0420(4) Uani d . 1 . .
    C C10 0.02903(11) 0.65924(5) -0.14237(18) 0.0399(4) Uani d . 1 . .
    C C9 -0.02477(12) 0.69375(5) -0.25359(19) 0.0464(4) Uani d . 1 . .
    C C12 0.05778(12) 0.53982(6) 0.31348(18) 0.0473(4) Uani d . 1 . .
    C C8 0.13464(12) 0.65015(6) -0.16880(19) 0.0490(4) Uani d . 1 . .
    H H8 0.1703 0.6273 -0.0972 0.059 Uiso calc R 1 . .
    C C5 0.02988(15) 0.71737(7) -0.3876(2) 0.0621(5) Uani d . 1 . .
    H H5 -0.0045 0.7397 -0.4626 0.075 Uiso calc R 1 . .
    C C2 -0.12767(12) 0.64702(6) 0.0187(2) 0.0507(4) Uani d . 1 . .
    H H2 -0.1625 0.6321 0.1096 0.061 Uiso calc R 1 . .
    C C13 0.12458(13) 0.56037(7) 0.4314(2) 0.0595(5) Uani d . 1 . .
    H H13 0.1219 0.5967 0.4581 0.071 Uiso calc R 1 . .
    C C11 -0.01908(12) 0.57545(7) 0.2298(2) 0.0577(5) Uani d . 1 . .
    H H11A -0.0763 0.5543 0.1884 0.069 Uiso calc R 1 . .
    H H11B -0.0452 0.6017 0.3093 0.069 Uiso calc R 1 . .
    C C4 -0.13007(13) 0.70384(6) -0.2253(2) 0.0568(5) Uani d . 1 . .
    H H4 -0.1658 0.7264 -0.2981 0.068 Uiso calc R 1 . .
    C C3 -0.17964(13) 0.68115(6) -0.0938(2) 0.0569(5) Uani d . 1 . .
    H H3 -0.2491 0.6882 -0.0775 0.068 Uiso calc R 1 . .
    C C6 0.13163(16) 0.70813(7) -0.4092(2) 0.0667(5) Uani d . 1 . .
    H H6 0.1661 0.7242 -0.4984 0.08 Uiso calc R 1 . .
    C C17 0.06300(13) 0.48573(7) 0.2763(2) 0.0556(4) Uani d . 1 . .
    H H17 0.0183 0.4711 0.1973 0.067 Uiso calc R 1 . .
    C C16 0.13394(14) 0.45329(7) 0.3553(2) 0.0618(5) Uani d . 1 . .
    H H16 0.137 0.4169 0.329 0.074 Uiso calc R 1 . .
    C C14 0.19522(13) 0.52779(7) 0.5101(2) 0.0660(5) Uani d . 1 . .
    H H14 0.2399 0.5422 0.5894 0.079 Uiso calc R 1 . .
    C C7 0.18510(13) 0.67464(7) -0.2986(2) 0.0600(5) Uani d . 1 . .
    H H7 0.2551 0.669 -0.3134 0.072 Uiso calc R 1 . .
    C C15 0.19991(13) 0.47420(7) 0.4721(2) 0.0608(5) Uani d . 1 . .
    H H15 0.2476 0.4522 0.5252 0.073 Uiso calc R 1 . .
loop_
    _atom_site_aniso_label
    _atom_site_aniso_U_11
    _atom_site_aniso_U_22
    _atom_site_aniso_U_33
    _atom_site_aniso_U_12
    _atom_site_aniso_U_13
    _atom_site_aniso_U_23
    O1 0.0472(6) 0.0611(7) 0.0503(7) 0.0055(5) 0.0024(5) 0.0189(5)
    C1 0.0438(9) 0.0394(8) 0.0427(8) 0.0022(7) -0.0049(7) 0.0000(7)
    C10 0.0463(9) 0.0340(7) 0.0394(8) -0.0015(7) -0.0037(7) -0.0035(6)
    C9 0.0608(11) 0.0349(8) 0.0434(9) 0.0011(7) -0.0083(8) -0.0024(7)
    C12 0.0473(9) 0.0524(9) 0.0424(9) -0.0019(8) 0.0040(7) 0.0094(8)
    C8 0.0501(10) 0.0525(9) 0.0445(9) -0.0001(8) -0.0032(8) -0.0007(7)
    C5 0.0854(14) 0.0488(10) 0.0521(10) 0.0012(9) -0.0036(10) 0.0101(8)
    C2 0.0482(10) 0.0507(9) 0.0532(10) 0.0005(8) 0.0013(8) 0.0004(8)
    C13 0.0669(12) 0.0488(9) 0.0627(11) -0.0032(9) -0.0085(10) 0.0010(9)
    C11 0.0535(11) 0.0673(11) 0.0523(10) 0.0006(8) 0.0067(8) 0.0184(9)
    C4 0.0632(12) 0.0502(9) 0.0570(11) 0.0143(8) -0.0140(9) 0.0010(8)
    C3 0.0462(10) 0.0580(10) 0.0666(11) 0.0103(8) -0.0060(9) -0.0043(9)
    C6 0.0868(15) 0.0621(11) 0.0513(11) -0.0133(10) 0.0093(10) 0.0073(9)
    C17 0.0624(11) 0.0582(11) 0.0461(9) -0.0054(9) -0.0026(8) 0.0010(8)
    C16 0.0750(12) 0.0508(10) 0.0597(11) 0.0070(9) 0.0035(10) 0.0013(9)
    C14 0.0633(12) 0.0729(12) 0.0619(12) -0.0047(10) -0.0169(10) 0.0001(10)
    C7 0.0559(10) 0.0680(11) 0.0560(11) -0.0078(9) 0.0076(9) -0.0022(9)
    C15 0.0571(11) 0.0673(12) 0.0578(11) 0.0126(9) 0.0010(9) 0.0132(9)
_geom_special_details
;
All e.s.d.'s (except the e.s.d. in the dihedral angle between two l.s. planes)
are estimated using the full covariance matrix. The cell e.s.d.'s are taken
into account individually in the estimation of e.s.d.'s in distances, angles
and torsion angles; correlations between e.s.d.'s in cell parameters are only
used when they are defined by crystal symmetry. An approximate (isotropic)
treatment of cell e.s.d.'s is used for estimating e.s.d.'s involving l.s.
planes.
;
loop_
    _geom_bond_atom_site_label_1
    _geom_bond_atom_site_label_2
    _geom_bond_site_symmetry_2
    _geom_bond_distance
    _geom_bond_publ_flag
    O1 C1 . 1.3677(16) ?
    O1 C11 . 1.4372(17) ?
    C1 C2 . 1.366(2) ?
    C1 C10 . 1.4272(19) ?
    C10 C8 . 1.409(2) ?
    C10 C9 . 1.4176(19) ?
    C9 C5 . 1.409(2) ?
    C9 C4 . 1.412(2) ?
    C12 C13 . 1.377(2) ?
    C12 C17 . 1.380(2) ?
    C12 C11 . 1.493(2) ?
    C8 C7 . 1.367(2) ?
    C8 H8 . 0.93 ?
    C5 C6 . 1.356(2) ?
    C5 H5 . 0.93 ?
    C2 C3 . 1.407(2) ?
    C2 H2 . 0.93 ?
    C13 C14 . 1.377(2) ?
    C13 H13 . 0.93 ?
    C11 H11A . 0.97 ?
    C11 H11B . 0.97 ?
    C4 C3 . 1.352(2) ?
    C4 H4 . 0.93 ?
    C3 H3 . 0.93 ?
    C6 C7 . 1.397(2) ?
    C6 H6 . 0.93 ?
    C17 C16 . 1.378(2) ?
    C17 H17 . 0.93 ?
    C16 C15 . 1.367(2) ?
    C16 H16 . 0.93 ?
    C14 C15 . 1.369(2) ?
    C14 H14 . 0.93 ?
    C7 H7 . 0.93 ?
    C15 H15 . 0.93 ?
loop_
    _geom_angle_atom_site_label_1
    _geom_angle_atom_site_label_2
    _geom_angle_atom_site_label_3
    _geom_angle_site_symmetry_1
    _geom_angle_site_symmetry_3
    _geom_angle
    _geom_angle_publ_flag
    C1 O1 C11 . . 117.72(12) ?
    C2 C1 O1 . . 125.11(14) ?
    C2 C1 C10 . . 120.74(13) ?
    O1 C1 C10 . . 114.15(12) ?
    C8 C10 C9 . . 119.11(14) ?
    C8 C10 C1 . . 122.59(13) ?
    C9 C10 C1 . . 118.29(13) ?
    C5 C9 C4 . . 122.44(15) ?
    C5 C9 C10 . . 118.31(15) ?
    C4 C9 C10 . . 119.24(14) ?
    C13 C12 C17 . . 118.49(15) ?
    C13 C12 C11 . . 120.38(15) ?
    C17 C12 C11 . . 121.12(15) ?
    C7 C8 C10 . . 120.67(15) ?
    C7 C8 H8 . . 119.7 ?
    C10 C8 H8 . . 119.7 ?
    C6 C5 C9 . . 121.22(16) ?
    C6 C5 H5 . . 119.4 ?
    C9 C5 H5 . . 119.4 ?
    C1 C2 C3 . . 119.97(15) ?
    C1 C2 H2 . . 120 ?
    C3 C2 H2 . . 120 ?
    C14 C13 C12 . . 120.84(15) ?
    C14 C13 H13 . . 119.6 ?
    C12 C13 H13 . . 119.6 ?
    O1 C11 C12 . . 107.80(12) ?
    O1 C11 H11A . . 110.1 ?
    C12 C11 H11A . . 110.1 ?
    O1 C11 H11B . . 110.1 ?
    C12 C11 H11B . . 110.1 ?
    H11A C11 H11B . . 108.5 ?
    C3 C4 C9 . . 120.82(15) ?
    C3 C4 H4 . . 119.6 ?
    C9 C4 H4 . . 119.6 ?
    C4 C3 C2 . . 120.93(16) ?
    C4 C3 H3 . . 119.5 ?
    C2 C3 H3 . . 119.5 ?
    C5 C6 C7 . . 120.58(16) ?
    C5 C6 H6 . . 119.7 ?
    C7 C6 H6 . . 119.7 ?
    C16 C17 C12 . . 120.45(16) ?
    C16 C17 H17 . . 119.8 ?
    C12 C17 H17 . . 119.8 ?
    C15 C16 C17 . . 120.49(16) ?
    C15 C16 H16 . . 119.8 ?
    C17 C16 H16 . . 119.8 ?
    C15 C14 C13 . . 120.21(16) ?
    C15 C14 H14 . . 119.9 ?
    C13 C14 H14 . . 119.9 ?
    C8 C7 C6 . . 120.08(17) ?
    C8 C7 H7 . . 120 ?
    C6 C7 H7 . . 120 ?
    C16 C15 C14 . . 119.51(16) ?
    C16 C15 H15 . . 120.2 ?
    C14 C15 H15 . . 120.2 ?
loop_
    _geom_torsion_atom_site_label_1
    _geom_torsion_atom_site_label_2
    _geom_torsion_atom_site_label_3
    _geom_torsion_atom_site_label_4
    _geom_torsion_site_symmetry_1
    _geom_torsion_site_symmetry_2
    _geom_torsion_site_symmetry_3
    _geom_torsion_site_symmetry_4
    _geom_torsion
    _geom_torsion_publ_flag
    C11 O1 C1 C2 . . . . 1.5(2) ?
    C11 O1 C1 C10 . . . . -178.07(12) ?
    C2 C1 C10 C8 . . . . 177.82(14) ?
    O1 C1 C10 C8 . . . . -2.56(19) ?
    C2 C1 C10 C9 . . . . -1.1(2) ?
    O1 C1 C10 C9 . . . . 178.56(12) ?
    C8 C10 C9 C5 . . . . 0.5(2) ?
    C1 C10 C9 C5 . . . . 179.38(13) ?
    C8 C10 C9 C4 . . . . -178.67(13) ?
    C1 C10 C9 C4 . . . . 0.3(2) ?
    C9 C10 C8 C7 . . . . 0.7(2) ?
    C1 C10 C8 C7 . . . . -178.16(14) ?
    C4 C9 C5 C6 . . . . 178.20(16) ?
    C10 C9 C5 C6 . . . . -0.9(2) ?
    O1 C1 C2 C3 . . . . -178.15(14) ?
    C10 C1 C2 C3 . . . . 1.4(2) ?
    C17 C12 C13 C14 . . . . 0.2(2) ?
    C11 C12 C13 C14 . . . . 179.53(15) ?
    C1 O1 C11 C12 . . . . 177.97(12) ?
    C13 C12 C11 O1 . . . . 83.11(18) ?
    C17 C12 C11 O1 . . . . -97.56(17) ?
    C5 C9 C4 C3 . . . . -178.92(15) ?
    C10 C9 C4 C3 . . . . 0.2(2) ?
    C9 C4 C3 C2 . . . . 0.2(2) ?
    C1 C2 C3 C4 . . . . -1.0(2) ?
    C9 C5 C6 C7 . . . . 0.2(3) ?
    C13 C12 C17 C16 . . . . -0.3(2) ?
    C11 C12 C17 C16 . . . . -179.60(15) ?
    C12 C17 C16 C15 . . . . 0.2(3) ?
    C12 C13 C14 C15 . . . . -0.1(3) ?
    C10 C8 C7 C6 . . . . -1.5(2) ?
    C5 C6 C7 C8 . . . . 1.0(3) ?
    C17 C16 C15 C14 . . . . -0.1(3) ?
    C13 C14 C15 C16 . . . . 0.0(3) ?
loop_
    _geom_hbond_atom_site_label_D
    _geom_hbond_atom_site_label_H
    _geom_hbond_atom_site_label_A
    _geom_hbond_site_symmetry_A
    _geom_hbond_distance_DH
    _geom_hbond_distance_HA
    _geom_hbond_distance_DA
    _geom_hbond_angle_DHA
    C5 H5 Cg1 7_575 0.93 2.72 3.6168(18) 161
    C16 H16 Cg1 5_565 0.93 2.85 3.6847(18) 149
