# Supplementary material for: 1-(Benz­yloxy)naphthalene
Source: Acta Crystallogr Sect E Struct Rep Online. 2011 Jul 6;67(Pt 8):o1924–5. doi: 10.1107/S1600536811025219 (PMC3257161; doi:10.1107/S1600536811025219)
Supplement: Supplementary file 2 [file e-67-o1924-Isup2.hkl]

#
# h,k,l, Fc-squared, Fo-squared, sigma(Fo-squared) and status flag
#
data_I
_shelx_title ' AI793 in Pccn  / C17 H14 O / TEST1'
_shelx_refln_list_code          4
_shelx_F_calc_maximum      206.24
_exptl_crystal_F_000       992.00
_reflns_d_resolution_high  0.8221
 
loop_
 _symmetry_equiv_pos_as_xyz
 'x, y, z'
 '-x+1/2, -y+1/2, z'
 '-x, y+1/2, -z+1/2'
 'x+1/2, -y, -z+1/2'
 '-x, -y, -z'
 'x-1/2, y-1/2, -z'
 'x, -y-1/2, z-1/2'
 '-x-1/2, y, z-1/2'
 
_cell_length_a    13.0210
_cell_length_b    24.8832
_cell_length_c     7.9478
_cell_angle_alpha  90.000
_cell_angle_beta   90.000
_cell_angle_gamma  90.000
 
_shelx_F_squared_multiplier     1.000
 
loop_
 _refln_index_h
 _refln_index_k
 _refln_index_l
 _refln_F_squared_calc
 _refln_F_squared_meas
 _refln_F_squared_sigma
 _refln_observed_status
   2   0   0    24837.79    26987.84    401.71 o
   4   0   0       17.16        8.94      3.56 o
   6   0   0    14045.99    14421.24    221.70 o
   8   0   0      352.19      374.13     14.16 o
  10   0   0      272.24      231.23     14.36 o
  12   0   0     1950.75     1851.63     44.82 o
  14   0   0      138.39       84.89     17.58 o
   1   1   0      126.82      103.72      3.06 o
   3   1   0      231.62      222.94      5.28 o
   5   1   0      394.30      391.93      8.58 o
   7   1   0      197.99      194.70      7.14 o
   9   1   0       12.53        9.81      3.74 o
  11   1   0        0.01        2.88      4.44 o
  13   1   0       19.12       15.09     14.19 o
  15   1   0        2.05        3.84      8.55 o
   0   2   0      689.92      575.75     14.73 o
   2   2   0       89.27       85.02      3.62 o
   4   2   0      396.87      371.90      7.65 o
   6   2   0     2741.93     2818.57     35.75 o
   8   2   0     1287.94     1362.34     21.95 o
  10   2   0       13.17       15.74      4.76 o
  12   2   0       28.24       35.90      7.30 o
  14   2   0      111.63      107.67     14.98 o
   1   3   0       65.55       78.07      3.38 o
   3   3   0       56.88       86.18      4.65 o
   5   3   0       50.75       56.95      4.45 o
   7   3   0       18.29       22.28      3.54 o
   9   3   0        0.00       -1.44      5.08 o
  11   3   0        2.24       -0.98      5.11 o
  13   3   0       14.34       14.34      7.12 o
  15   3   0       41.22       55.11     11.71 o
   0   4   0        7.10       16.52      5.79 o
   2   4   0     4732.44     4636.16     57.02 o
   4   4   0      231.04      213.86      5.55 o
   6   4   0     1534.79     1588.25     22.68 o
   8   4   0     1371.45     1407.75     22.50 o
  10   4   0       74.27       60.44      7.75 o
  12   4   0       40.02       26.00      7.36 o
  14   4   0      149.65      147.96     13.02 o
   1   5   0       48.15       46.09      2.99 o
   3   5   0      445.97      431.83     10.92 o
   5   5   0       63.82       68.32      3.65 o
   7   5   0       19.22       14.22      3.26 o
   9   5   0        8.60        9.04      3.84 o
  11   5   0        0.03       -5.07      5.07 o
  13   5   0        3.57        2.48      6.44 o
  15   5   0       46.14       61.55     12.21 o
   0   6   0    17849.21    17774.40    278.22 o
   2   6   0     5918.66     5539.69     61.04 o
   4   6   0      346.77      264.02      8.92 o
   6   6   0      301.60      332.00      6.73 o
   8   6   0      986.41     1016.95     17.96 o
  10   6   0        5.53       -1.84      4.69 o
  12   6   0       27.28       16.67      6.74 o
  14   6   0        0.58        0.60      7.20 o
   1   7   0      291.09      255.93      5.19 o
   3   7   0      382.20      380.19      7.50 o
   5   7   0        8.28        5.60      3.17 o
   7   7   0       87.70       71.84      4.40 o
   9   7   0      206.15      220.15     10.79 o
  11   7   0       41.01       29.34      8.06 o
  13   7   0       17.33       17.02      8.41 o
  15   7   0        5.58       -7.36      7.75 o
   0   8   0    11554.17    11000.31    170.46 o
   2   8   0      719.62      749.36     11.96 o
   4   8   0     1084.60     1010.03     18.15 o
   6   8   0      673.17      642.83     14.94 o
   8   8   0      247.12      272.17     11.25 o
  10   8   0        9.23        0.14      4.97 o
  12   8   0        5.87       10.08      6.48 o
  14   8   0       18.46        9.69      7.58 o
   1   9   0        3.49        2.26      1.81 o
   3   9   0      183.08      171.58      4.96 o
   5   9   0       13.60       23.62      4.08 o
   7   9   0      135.18      138.92     14.03 o
   9   9   0        0.56        0.32      4.66 o
  11   9   0       23.83       31.35      7.20 o
  13   9   0       12.19       12.08      7.04 o
  15   9   0        0.12        3.63      8.81 o
   0  10   0      364.79      387.30     12.47 o
   2  10   0      954.11      904.24     15.97 o
   4  10   0     1886.16     1825.00     24.93 o
   6  10   0       60.47       62.09      6.42 o
   8  10   0      260.41      281.74     17.37 o
  10  10   0        3.20        5.34      6.47 o
  12  10   0       66.79       69.36      9.29 o
  14  10   0       29.02       22.34      8.20 o
   1  11   0      626.29      598.78     10.62 o
   3  11   0       41.60       41.06      3.09 o
   5  11   0       90.00       94.32      6.49 o
   7  11   0       45.08       45.58      6.07 o
   9  11   0        0.22       -1.13      4.87 o
  11  11   0        0.44       -3.96      5.70 o
  13  11   0       20.97       21.11      7.90 o
   0  12   0     3505.03     3605.55     54.07 o
   2  12   0       14.93       18.52      3.19 o
   4  12   0     1044.35     1000.24     16.50 o
   6  12   0       17.20       18.85      4.70 o
   8  12   0      161.40      164.50      9.93 o
  10  12   0      116.84      114.00      9.82 o
  12  12   0      109.79      134.15     11.64 o
  14  12   0       23.13       14.03      9.32 o
   1  13   0        1.15       -2.09      2.09 o
   3  13   0        1.17       -2.14      2.14 o
   5  13   0      117.35      125.49      8.93 o
   7  13   0      274.37      275.59     11.63 o
   9  13   0      358.59      354.34     14.39 o
  11  13   0      239.96      250.82     26.15 o
  13  13   0       91.77       87.61     12.15 o
   0  14   0       20.49       15.77      3.90 o
   2  14   0     1500.36     1487.45     24.57 o
   4  14   0     1095.43     1041.61     15.91 o
   6  14   0        4.16        2.78      4.16 o
   8  14   0     2732.75     2867.44     46.65 o
  10  14   0       37.19       47.11      7.97 o
  12  14   0       84.98       87.38     13.63 o
  14  14   0       39.67       72.59     26.95 o
   1  15   0       35.82       39.29      3.49 o
   3  15   0       26.07       34.30      4.51 o
   5  15   0      184.05      166.81      9.02 o
   7  15   0       55.11       64.24      7.27 o
   9  15   0      152.95      166.63     11.38 o
  11  15   0        9.25       20.43      8.19 o
  13  15   0       41.39       38.28     10.44 o
   0  16   0     1932.14     2029.65     36.18 o
   2  16   0      175.00      155.06      7.13 o
   4  16   0       28.51       23.82      3.61 o
   6  16   0        0.48       -2.84      4.51 o
   8  16   0        1.51        2.93      5.28 o
  10  16   0        5.06        5.49      7.21 o
  12  16   0      181.73      191.47     15.82 o
   1  17   0      737.66      802.71     13.37 o
   3  17   0     1734.66     1776.43     26.40 o
   5  17   0     3015.14     2989.08     48.66 o
   7  17   0     2464.14     2541.04     46.76 o
   9  17   0      719.64      701.92     40.79 o
  11  17   0      252.31      273.20     26.38 o
  13  17   0       74.39      101.20     21.84 o
   0  18   0      282.17      319.41     12.66 o
   2  18   0       12.61        7.04      3.45 o
   4  18   0       49.11       48.16      6.31 o
   6  18   0      129.88      111.72      9.25 o
   8  18   0        0.05        9.40      6.71 o
  10  18   0       20.14       18.41      8.44 o
  12  18   0        0.05        0.94      8.21 o
   1  19   0      162.31      159.13      6.90 o
   3  19   0       16.27       13.26      3.72 o
   5  19   0      246.97      259.10     15.51 o
   7  19   0        4.02       -5.76      5.76 o
   9  19   0      235.43      232.25     16.04 o
  11  19   0      174.66      209.83     16.89 o
   0  20   0      405.25      412.23     13.50 o
   2  20   0      523.29      503.80     12.62 o
   4  20   0      674.00      720.89     25.88 o
   6  20   0        8.83       11.89      6.27 o
   8  20   0      928.61      944.60     28.36 o
  10  20   0      317.65      387.92     23.47 o
   1  21   0       19.74       30.42      5.76 o
   3  21   0        8.70        7.93      4.47 o
   5  21   0       20.98        8.58      8.02 o
   7  21   0       65.00       65.64      9.81 o
   9  21   0      215.49      217.64     29.76 o
  11  21   0      107.89      120.39     17.50 o
   0  22   0       53.31       67.84      8.33 o
   2  22   0        0.28        3.38      3.98 o
   4  22   0       11.88        9.52      6.50 o
   6  22   0        5.29       16.84      6.98 o
   8  22   0       63.36       70.06     10.59 o
  10  22   0       10.23        0.08      8.51 o
   1  23   0       81.11       79.34      6.30 o
   3  23   0       41.49       36.20     13.41 o
   5  23   0       48.32       39.39      8.37 o
   7  23   0       77.63       57.08      9.97 o
   9  23   0        0.00       -4.48      8.70 o
   0  24   0      111.71      114.64     10.55 o
   2  24   0        1.12        5.41      5.88 o
   4  24   0        0.02        7.75      8.18 o
   6  24   0       13.51        8.30      7.08 o
   8  24   0        0.70        2.80      7.66 o
   1  25   0        0.64        0.84      5.01 o
   3  25   0       30.91       37.58      8.27 o
   5  25   0        0.06       -3.15      7.57 o
   7  25   0       13.81       24.53      8.53 o
   0  26   0       19.34       20.16      9.55 o
   2  26   0       44.60       30.42      7.26 o
   4  26   0       11.50       23.06      7.99 o
   6  26   0        1.52        5.24     10.22 o
   8  26   0        3.45       15.02     13.58 o
   1  27   0       39.38       33.02      8.82 o
   3  27   0       33.88       24.09      8.24 o
   5  27   0        8.42       12.78      7.84 o
   7  27   0        0.60        4.68     19.69 o
   0  28   0       18.99       24.72     17.82 o
   2  28   0        9.36        5.28      7.63 o
   4  28   0        8.22       12.55      7.93 o
   1  29   0       12.81       11.70      9.97 o
   3  29   0        0.24        5.16      7.98 o
   0  30   0        0.42       -7.08     15.52 o
   1   1   1      149.54      171.45      2.28 o
   2   1   1     4659.63     4498.89     33.77 o
   3   1   1    13304.06    13035.28     94.61 o
   4   1   1     2513.70     2527.73     21.93 o
   5   1   1       30.46       32.29      3.07 o
   6   1   1       80.55       86.20      3.45 o
   7   1   1     1076.74     1109.72     13.04 o
   8   1   1        1.27        3.44      2.27 o
   9   1   1       35.77       27.15      3.31 o
  10   1   1       22.81       21.40      3.95 o
  11   1   1       31.11       26.52      3.89 o
  12   1   1      185.23      190.28      7.73 o
  13   1   1        0.01        2.34      4.68 o
  14   1   1       80.90      110.90      9.41 o
  15   1   1      152.24      147.31     11.09 o
   1   2   1     3279.86     3150.11     25.12 o
   2   2   1     5909.79     5692.94     40.91 o
   3   2   1     9114.01     8795.06     64.69 o
   4   2   1      966.37      896.52      9.20 o
   5   2   1      104.87      112.63      3.52 o
   6   2   1      676.46      705.03      9.62 o
   7   2   1      565.58      612.26      8.99 o
   8   2   1       20.96       17.83      3.49 o
   9   2   1        1.43        2.12      2.63 o
  10   2   1        2.14        5.18      2.98 o
  11   2   1        0.95       -1.42      3.41 o
  12   2   1       14.18        7.83      4.40 o
  13   2   1       23.48       19.97      5.35 o
  14   2   1       25.91       31.30      6.78 o
  15   2   1        7.74       20.52      6.90 o
   1   3   1    20721.43    21039.23    163.84 o
   2   3   1     9780.09     9546.12     67.42 o
   3   3   1     4126.04     3952.58     31.91 o
   4   3   1      450.39      455.07      5.87 o
   5   3   1     1975.57     1976.13     17.57 o
   6   3   1       91.12       84.76      3.62 o
   7   3   1       17.47       26.34      2.70 o
   8   3   1       41.49       47.45      3.42 o
   9   3   1        3.35       -0.65      2.46 o
  10   3   1        9.36       13.00      3.11 o
  11   3   1       69.70       59.36      4.95 o
  12   3   1      121.16      133.40      7.56 o
  13   3   1      246.22      257.53      9.99 o
  14   3   1      102.38      106.95      8.41 o
  15   3   1       14.95       23.02      7.85 o
   1   4   1    42533.88    45110.40    621.63 o
   2   4   1     3437.78     3244.19     24.43 o
   3   4   1      769.13      750.43      9.82 o
   4   4   1      759.62      763.35      9.60 o
   5   4   1     2797.89     2793.64     23.45 o
   6   4   1       95.50       69.28      2.84 o
   7   4   1      839.39      927.38     11.56 o
   8   4   1      398.14      410.68      7.64 o
   9   4   1       25.42       23.11      3.16 o
  10   4   1        6.02        3.77      3.27 o
  11   4   1       32.24       28.21      5.42 o
  12   4   1       43.88       36.29      5.28 o
  13   4   1      163.24      153.48      8.81 o
  14   4   1        0.00        0.98      5.20 o
  15   4   1        5.32        1.53      6.12 o
   1   5   1    10845.01    10549.96     77.32 o
   2   5   1     1503.31     1460.71     12.69 o
   3   5   1      624.47      572.25      8.08 o
   4   5   1      679.19      651.37      8.55 o
   5   5   1     2213.30     2286.49     20.95 o
   6   5   1       32.14       31.67      2.20 o
   7   5   1        6.40        6.45      1.93 o
   8   5   1        9.96        1.88      2.12 o
   9   5   1        0.63       -2.27      2.42 o
  10   5   1        1.47        2.29      3.07 o
  11   5   1       78.75       70.00      5.83 o
  12   5   1       28.67       29.59      5.51 o
  13   5   1       81.40       71.12      6.75 o
  14   5   1        0.32       -4.81      4.81 o
  15   5   1        0.03        0.61      6.10 o
   1   6   1     7424.04     7288.28     50.37 o
   2   6   1     2962.18     2920.23     23.36 o
   3   6   1      556.48      555.67      7.43 o
   4   6   1       58.28       69.23      3.36 o
   5   6   1      399.11      442.71      7.32 o
   6   6   1      203.71      223.39      5.74 o
   7   6   1      663.83      710.10      9.67 o
   8   6   1      205.59      212.46      6.95 o
   9   6   1       15.34       14.59      3.31 o
  10   6   1        0.72        6.26      3.67 o
  11   6   1        7.10        3.28      4.70 o
  12   6   1        1.20       -3.95      3.95 o
  13   6   1       38.51       31.39      5.57 o
  14   6   1        6.61        4.78      5.11 o
  15   6   1        3.74        3.39      6.14 o
   1   7   1    14526.28    14464.76     98.08 o
   2   7   1     3187.89     3094.25     25.06 o
   3   7   1      175.06      181.38      4.46 o
   4   7   1     1033.50     1033.19     11.97 o
   5   7   1      656.98      669.38      9.73 o
   6   7   1     1460.10     1497.41     16.86 o
   7   7   1     2522.86     2531.96     25.84 o
   8   7   1      109.17      128.93      5.26 o
   9   7   1      145.74      138.92      5.78 o
  10   7   1      232.25      228.78      9.49 o
  11   7   1      385.96      369.58     10.71 o
  12   7   1        0.87        4.10      4.28 o
  13   7   1       55.06       47.09      8.11 o
  14   7   1       31.47       36.92      6.21 o
  15   7   1        0.17       -6.04      6.04 o
   1   8   1     1490.11     1415.93     12.11 o
   2   8   1       18.40       11.08      1.61 o
   3   8   1       53.01       53.02      2.34 o
   4   8   1       59.40       65.81      4.05 o
   5   8   1     1126.14     1136.09     13.49 o
   6   8   1      505.54      493.34      8.33 o
   7   8   1       33.69       39.25      3.44 o
   8   8   1       17.81       24.63      3.53 o
   9   8   1        1.68       -1.30      3.19 o
  10   8   1        8.26        9.66      4.04 o
  11   8   1        7.69        0.42      3.96 o
  12   8   1       39.69       29.97      5.88 o
  13   8   1       19.27       25.20      5.36 o
  14   8   1        0.81       -3.05      5.15 o
  15   8   1        3.98        0.85      6.05 o
   1   9   1       45.08       47.56      2.10 o
   2   9   1      166.79      181.37      3.70 o
   3   9   1       20.56       11.75      1.78 o
   4   9   1       94.73      110.48      4.64 o
   5   9   1       94.44      109.69      4.08 o
   6   9   1      538.90      530.09      8.82 o
   7   9   1        1.67        2.57      2.37 o
   8   9   1      104.37       95.48      7.07 o
   9   9   1        1.47       -1.17      3.29 o
  10   9   1       35.68       33.82      4.78 o
  11   9   1       12.31       -0.15      3.95 o
  12   9   1       60.74       46.68      5.76 o
  13   9   1        0.69       -4.11      4.57 o
  14   9   1        6.00        2.84      5.44 o
  15   9   1        0.77       -8.80      8.80 o
   1  10   1      514.84      490.00      6.27 o
   2  10   1        7.26        3.45      1.49 o
   3  10   1      456.72      412.11      7.79 o
   4  10   1     1224.35     1226.11     14.16 o
   5  10   1      233.28      267.93      6.03 o
   6  10   1       99.76      117.07      4.58 o
   7  10   1      124.59      124.73      5.39 o
   8  10   1      195.08      167.30      8.97 o
   9  10   1      186.44      201.57      7.78 o
  10  10   1      221.34      214.64     10.17 o
  11  10   1       32.54       32.12      5.09 o
  12  10   1        1.51        3.86      4.44 o
  13  10   1       22.46       21.52      5.69 o
  14  10   1       16.99       26.30      6.42 o
   1  11   1      596.84      594.59      7.12 o
   2  11   1        4.31        3.10      1.59 o
   3  11   1       78.97       80.68      4.69 o
   4  11   1      151.48      152.49      4.11 o
   5  11   1      240.77      218.87      5.63 o
   6  11   1       51.07       54.30      5.16 o
   7  11   1       38.95       31.87      3.80 o
   8  11   1      103.13      112.58      5.96 o
   9  11   1       69.21       61.32      5.36 o
  10  11   1       49.03       45.37      5.34 o
  11  11   1       10.78       13.39      4.51 o
  12  11   1        6.97        6.37      4.80 o
  13  11   1       12.53       19.23      5.71 o
  14  11   1       15.64        4.79      6.24 o
   1  12   1      148.59      176.55      3.96 o
   2  12   1      572.96      568.83      7.34 o
   3  12   1      111.42      114.78      4.06 o
   4  12   1     1358.17     1337.15     14.49 o
   5  12   1      119.23      121.91      4.57 o
   6  12   1       60.80       58.74      3.80 o
   7  12   1       53.60       61.98      4.67 o
   8  12   1      114.85      123.40      6.35 o
   9  12   1       16.75       22.08      4.40 o
  10  12   1      633.99      639.49     14.15 o
  11  12   1      118.05      130.79      8.17 o
  12  12   1       18.27       10.73      5.18 o
  13  12   1        2.08        3.94      5.16 o
  14  12   1        0.63        1.07      6.08 o
   1  13   1      458.93      479.16      6.64 o
   2  13   1     2651.17     2754.16     22.62 o
   3  13   1      501.34      470.45      8.06 o
   4  13   1      746.77      809.44     11.39 o
   5  13   1       10.26       14.20      2.90 o
   6  13   1      334.77      326.63      7.38 o
   7  13   1       33.15       34.28      4.08 o
   8  13   1     1061.67     1017.52     16.31 o
   9  13   1       43.44       38.32      5.02 o
  10  13   1      599.20      587.76     14.89 o
  11  13   1       50.39       45.79      6.30 o
  12  13   1       29.23       27.40      5.98 o
  13  13   1       10.72       13.89      5.99 o
  14  13   1        0.52        7.93      6.90 o
   1  14   1        9.51       13.93      1.96 o
   2  14   1      495.75      536.73      7.66 o
   3  14   1        9.20        8.31      2.05 o
   4  14   1      219.83      218.46      6.82 o
   5  14   1       13.43        9.73      2.63 o
   6  14   1      160.34      161.99      9.17 o
   7  14   1      439.14      425.29     10.09 o
   8  14   1      198.32      212.50      8.47 o
   9  14   1       96.09      101.88      7.12 o
  10  14   1      137.36      134.72      8.15 o
  11  14   1        0.00        9.36      4.97 o
  12  14   1       13.67       16.08      5.89 o
  13  14   1        1.08        7.51      6.56 o
   1  15   1        0.86        3.35      1.74 o
   2  15   1       45.04       42.79      2.70 o
   3  15   1      249.65      249.69      5.75 o
   4  15   1       37.61       36.09      2.98 o
   5  15   1      258.01      250.98      7.76 o
   6  15   1       27.94       31.92      3.93 o
   7  15   1      100.71      103.43      6.50 o
   8  15   1        3.54        5.94      4.34 o
   9  15   1        5.93       -2.56      4.10 o
  10  15   1       33.20       39.77      5.95 o
  11  15   1       32.75       24.86      5.72 o
  12  15   1       22.13       15.42      6.04 o
  13  15   1        0.02        4.99      6.50 o
   1  16   1      727.32      758.96     10.35 o
   2  16   1      322.54      315.28      5.95 o
   3  16   1      127.27      132.69      4.24 o
   4  16   1      270.90      276.58      6.37 o
   5  16   1      369.87      365.53      8.19 o
   6  16   1       19.91       10.82      3.54 o
   7  16   1        9.70        3.43      3.86 o
   8  16   1      309.09      334.52     10.82 o
   9  16   1       23.70       28.04      5.25 o
  10  16   1      405.02      420.42     14.00 o
  11  16   1      200.32      224.77     11.65 o
  12  16   1       13.15       10.71      6.41 o
  13  16   1        1.20        0.97      6.78 o
   1  17   1      108.27      102.59      4.00 o
   2  17   1       25.58       26.76      2.68 o
   3  17   1       68.83       71.09      3.56 o
   4  17   1        0.11        1.58      2.63 o
   5  17   1      495.74      481.04     10.31 o
   6  17   1       95.31       96.48      6.29 o
   7  17   1      425.63      454.63     12.05 o
   8  17   1       21.62       24.34      5.34 o
   9  17   1       74.17       87.62      7.18 o
  10  17   1       35.38       49.59      6.41 o
  11  17   1      119.51      131.80     10.70 o
  12  17   1        1.51        1.51      6.38 o
   1  18   1       38.56       36.03      2.99 o
   2  18   1       29.79       26.92      2.82 o
   3  18   1      100.63       90.48      4.03 o
   4  18   1        2.11       -2.69      2.69 o
   5  18   1       87.48       89.70      6.16 o
   6  18   1      138.35      138.48      7.47 o
   7  18   1      816.00      805.86     16.12 o
   8  18   1      155.84      155.63      8.36 o
   9  18   1      329.26      345.21     11.85 o
  10  18   1        5.72        1.66      5.71 o
  11  18   1       78.49       74.79      8.86 o
  12  18   1       78.19      111.37     14.66 o
   1  19   1        9.68        9.69      2.45 o
   2  19   1        0.00        0.25      2.23 o
   3  19   1        5.22        4.38      2.52 o
   4  19   1        4.81        5.01      3.66 o
   5  19   1      125.01      121.29      7.37 o
   6  19   1       62.28       69.78      6.00 o
   7  19   1      125.64      135.36      7.94 o
   8  19   1        8.19        3.90      4.56 o
   9  19   1        0.38        4.76      4.99 o
  10  19   1        1.99        1.06      5.81 o
  11  19   1        0.04       -2.08      5.96 o
  12  19   1        0.13       -6.40      6.40 o
   1  20   1      193.54      194.19      5.38 o
   2  20   1        0.41        2.91      2.48 o
   3  20   1       86.67       89.48      5.24 o
   4  20   1       33.35       25.57      4.53 o
   5  20   1       37.12       36.49      5.06 o
   6  20   1      375.48      379.09     11.48 o
   7  20   1       66.35       62.14      6.24 o
   8  20   1       63.46       67.87     10.50 o
   9  20   1       12.99       11.34      6.04 o
  10  20   1        0.27        4.11      6.08 o
  11  20   1       24.49       26.35      7.36 o
   1  21   1      344.20      337.58      6.98 o
   2  21   1      146.75      147.94      6.30 o
   3  21   1       46.07       50.59      4.58 o
   4  21   1       79.35       85.57      6.41 o
   5  21   1      102.77      110.89      9.16 o
   6  21   1      235.01      245.84     10.44 o
   7  21   1        2.33        5.55      4.59 o
   8  21   1      256.67      269.86     15.01 o
   9  21   1       10.49       17.79      6.53 o
  10  21   1       68.15       90.75     13.15 o
  11  21   1        0.84       -3.96      6.53 o
   1  22   1      108.59      115.15      4.82 o
   2  22   1        2.56        5.51      3.06 o
   3  22   1       83.93      100.30      6.68 o
   4  22   1       63.32       68.17      7.88 o
   5  22   1        5.75       12.29      4.29 o
   6  22   1      272.11      273.06     12.53 o
   7  22   1        2.76        3.87      5.02 o
   8  22   1       39.44       40.98      7.24 o
   9  22   1        8.13        9.33      6.40 o
  10  22   1        1.02        0.68      6.46 o
   1  23   1       83.00       86.92      4.91 o
   2  23   1        0.00       -0.25      3.16 o
   3  23   1       20.73       12.26      6.42 o
   4  23   1        3.92        6.89      4.32 o
   5  23   1       55.86       58.98      6.30 o
   6  23   1       78.88       81.04      7.54 o
   7  23   1       53.30       56.63      7.63 o
   8  23   1        6.97        3.14      6.06 o
   9  23   1        4.43       14.76      6.56 o
  10  23   1        1.74        2.76      6.73 o
   1  24   1        0.01        6.19      3.17 o
   2  24   1       37.48       37.26      4.50 o
   3  24   1        6.15        3.34      3.94 o
   4  24   1       10.91        6.33      4.54 o
   5  24   1        0.19       -4.56      4.56 o
   6  24   1       92.03      111.80      9.24 o
   7  24   1       56.63       49.23      8.29 o
   8  24   1       56.91       55.20      8.17 o
   9  24   1       14.23       16.44      7.03 o
   1  25   1        6.53        7.88      3.64 o
   2  25   1        8.60        9.55      4.11 o
   3  25   1        3.86        0.92      4.13 o
   4  25   1        1.71        3.28      4.92 o
   5  25   1        2.61        0.58      4.86 o
   6  25   1       13.85       13.31      6.85 o
   7  25   1        5.77        0.93      5.72 o
   8  25   1        0.26        8.87      6.66 o
   1  26   1      117.55      121.09      7.11 o
   2  26   1       71.17       74.18      7.94 o
   3  26   1        8.66        8.91      5.14 o
   4  26   1        0.54       -4.71      4.71 o
   5  26   1        9.04       14.81      5.98 o
   6  26   1        0.46        3.14      5.69 o
   7  26   1       21.63       19.88      6.66 o
   1  27   1        2.81        4.15      3.97 o
   2  27   1       33.49       36.08      6.44 o
   3  27   1      181.85      190.72     11.14 o
   4  27   1        1.36       -6.27      6.27 o
   5  27   1       27.97       37.89      7.25 o
   6  27   1       48.89       43.76      7.92 o
   1  28   1       24.51       25.50      5.38 o
   2  28   1       35.56       31.52      6.20 o
   3  28   1        4.76       15.81      6.93 o
   4  28   1        0.03        0.71      6.51 o
   5  28   1        0.02       -3.75      7.02 o
   1  29   1       10.23        8.90      6.26 o
   2  29   1        0.26        3.24      5.06 o
   3  29   1       37.92       47.84      8.03 o
   4  29   1        5.74       10.32      7.83 o
   0   0   2       38.50       34.00      6.06 o
   1   0   2       70.20       74.42      6.07 o
   2   0   2     9863.99     9668.24     97.22 o
   3   0   2     3337.06     3279.03     35.98 o
   4   0   2       57.50       61.68      3.50 o
   5   0   2      756.34      709.21     11.79 o
   6   0   2      153.15      130.01      5.39 o
   7   0   2     1265.72     1140.11     18.07 o
   8   0   2       33.90       32.24      4.77 o
   9   0   2       60.77       57.26      5.50 o
  10   0   2      377.65      367.83     10.86 o
  11   0   2        9.29       15.00      4.68 o
  12   0   2       99.30      125.11     13.31 o
  13   0   2      334.37      329.82     15.55 o
  14   0   2       37.30       27.26     11.20 o
  15   0   2        8.44        5.45      8.76 o
   0   1   2      946.22      944.53     14.53 o
   1   1   2      166.16      156.70      3.27 o
   2   1   2      897.52      838.87      8.16 o
   3   1   2     1375.97     1332.96     12.06 o
   4   1   2      329.89      310.76      5.12 o
   5   1   2       55.15       56.77      2.67 o
   6   1   2       17.47       12.12      2.08 o
   7   1   2       13.50       17.42      2.58 o
   8   1   2       15.24       11.88      2.76 o
   9   1   2      221.25      211.81      5.99 o
  10   1   2        0.70        3.17      2.99 o
  11   1   2       18.86       17.75      3.78 o
  12   1   2        8.13        1.32      3.94 o
  13   1   2        0.43        0.13      4.85 o
  14   1   2        0.68        1.80      5.62 o
  15   1   2       18.67       12.67      7.23 o
   0   2   2     1306.19     1253.87     18.55 o
   1   2   2     9530.89     9175.87     70.38 o
   2   2   2     8788.89     8525.81     61.05 o
   3   2   2     2693.87     2603.65     20.90 o
   4   2   2        6.97        5.42      1.62 o
   5   2   2      450.91      414.84      6.34 o
   6   2   2      707.37      773.35      9.20 o
   7   2   2       36.13       38.50      2.89 o
   8   2   2       12.64       11.11      2.52 o
   9   2   2        5.30        8.02      2.67 o
  10   2   2      386.54      391.04      8.48 o
  11   2   2        3.38        0.72      3.64 o
  12   2   2       97.59      108.37      6.60 o
  13   2   2       55.94       49.76      6.51 o
  14   2   2       13.88        0.61      5.74 o
  15   2   2       25.32       18.96      7.13 o
   0   3   2       21.26       29.13      2.87 o
   1   3   2       71.47       73.84      2.49 o
   2   3   2       98.34      100.97      3.45 o
   3   3   2       20.93       25.24      1.83 o
   4   3   2      370.17      371.76      5.61 o
   5   3   2      103.49      101.46      3.38 o
   6   3   2       94.68       97.00      5.35 o
   7   3   2       46.34       42.96      2.95 o
   8   3   2       19.39       19.90      3.06 o
   9   3   2       23.73       31.78      3.32 o
  10   3   2        0.85        8.48      3.52 o
  11   3   2        5.65        6.53      3.79 o
  12   3   2        0.20        4.81      4.28 o
  13   3   2       45.03       53.40      6.63 o
  14   3   2       16.00       18.22      6.14 o
  15   3   2        1.68        2.09      6.96 o
   0   4   2     1401.21     1321.58     17.50 o
   1   4   2      139.54      141.55      3.42 o
   2   4   2     8739.37     8632.74     62.07 o
   3   4   2       39.20       45.02      2.20 o
   4   4   2      115.50      120.47      3.63 o
   5   4   2     1155.39     1209.24     13.05 o
   6   4   2      206.79      235.21      8.49 o
   7   4   2      268.04      265.69      7.73 o
   8   4   2      103.83      113.51      5.42 o
   9   4   2      184.85      176.36      5.44 o
  10   4   2      375.07      371.35      9.30 o
  11   4   2       11.52        1.43      3.82 o
  12   4   2       13.10        6.98      4.31 o
  13   4   2        0.35       -4.27      4.27 o
  14   4   2        4.36        3.36      5.28 o
  15   4   2        3.38       15.10      7.94 o
   0   5   2     7209.02     7187.01     79.21 o
   1   5   2     8186.62     7974.91     57.31 o
   2   5   2      226.05      237.55      4.75 o
   3   5   2     2537.13     2399.25     18.94 o
   4   5   2        5.26        5.30      1.95 o
   5   5   2      818.84      862.53     10.39 o
   6   5   2      918.30      947.84     11.51 o
   7   5   2       72.97       64.16      3.54 o
   8   5   2      157.33      153.70      5.12 o
   9   5   2      622.37      603.11     11.05 o
  10   5   2        2.98        3.21      3.41 o
  11   5   2      378.89      377.49     10.78 o
  12   5   2       18.01       14.86      4.79 o
  13   5   2        9.02        3.79      4.66 o
  14   5   2        4.20        1.08      6.31 o
  15   5   2        0.00        0.51      6.84 o
   0   6   2      343.49      395.90      7.93 o
   1   6   2      433.90      412.15      5.00 o
   2   6   2      684.15      695.00      8.05 o
   3   6   2     1851.95     1889.98     16.32 o
   4   6   2       75.05       70.73      3.22 o
   5   6   2     2073.82     2158.44     20.46 o
   6   6   2      123.03      133.68      4.22 o
   7   6   2      209.95      207.77      6.17 o
   8   6   2       38.17       39.05      3.29 o
   9   6   2      722.03      676.95     12.21 o
  10   6   2      173.50      174.93      6.97 o
  11   6   2      105.28      105.51      8.59 o
  12   6   2        0.16       -0.53      4.11 o
  13   6   2        8.65       11.96      5.38 o
  14   6   2        0.73       -2.71      5.74 o
  15   6   2       30.87       27.59      8.05 o
   0   7   2     2996.81     2952.89     31.07 o
   1   7   2      561.93      560.94      6.53 o
   2   7   2     4032.20     3974.72     32.09 o
   3   7   2      398.95      390.71      5.99 o
   4   7   2     1164.70     1163.67     12.05 o
   5   7   2       14.00       11.96      2.15 o
   6   7   2      113.24      119.19      4.13 o
   7   7   2      237.11      248.34      6.31 o
   8   7   2       30.93       26.51      3.83 o
   9   7   2      107.68      100.57      5.40 o
  10   7   2      107.65      103.78      6.55 o
  11   7   2        4.68       12.50      4.84 o
  12   7   2       29.85       24.49      5.06 o
  13   7   2        0.58       -1.95      5.25 o
  14   7   2       60.84       75.18      8.53 o
  15   7   2       23.26       35.15      9.38 o
   0   8   2     6567.51     6428.58     71.29 o
   1   8   2      773.83      693.45      7.50 o
   2   8   2     1909.39     1835.09     17.01 o
   3   8   2     1176.92     1280.28     13.17 o
   4   8   2     1365.80     1356.84     12.89 o
   5   8   2      534.79      567.96      8.03 o
   6   8   2     1199.32     1239.88     15.17 o
   7   8   2       48.21       49.30      3.77 o
   8   8   2       89.30       89.32      5.60 o
   9   8   2      251.06      242.87      7.87 o
  10   8   2       24.29       21.63      4.76 o
  11   8   2       78.71      121.29      7.25 o
  12   8   2       55.45       45.51      6.17 o
  13   8   2        8.09        4.62      5.49 o
  14   8   2       15.79       12.51      6.31 o
   0   9   2      611.77      588.41      9.70 o
   1   9   2     1309.53     1323.14     12.34 o
   2   9   2     2520.36     2630.83     23.87 o
   3   9   2     3720.04     4104.88     35.64 o
   4   9   2      313.35      341.19      5.56 o
   5   9   2      113.10      148.43      4.14 o
   6   9   2       18.04       16.88      2.77 o
   7   9   2      131.45      137.35      7.05 o
   8   9   2       54.85       58.71      4.95 o
   9   9   2     2176.23     2096.34     26.06 o
  10   9   2       57.02       49.18      5.35 o
  11   9   2      630.45      605.55     14.53 o
  12   9   2       30.74       18.34      5.81 o
  13   9   2        0.04       -3.32      5.12 o
  14   9   2        0.02        6.24      6.36 o
   0  10   2     1827.90     1778.94     21.38 o
   1  10   2     5054.73     4928.27     39.23 o
   2  10   2      185.62      186.20      4.96 o
   3  10   2     4948.07     5303.16     44.45 o
   4  10   2       38.92       39.09      2.85 o
   5  10   2       54.90       52.60      2.86 o
   6  10   2       52.09       54.52      3.69 o
   7  10   2      401.29      388.50      8.23 o
   8  10   2      240.78      242.88      8.01 o
   9  10   2     1486.64     1484.62     20.81 o
  10  10   2       12.70       11.38      4.55 o
  11  10   2      159.16      148.69      8.52 o
  12  10   2       22.76       14.02      5.64 o
  13  10   2       21.65       12.78      8.28 o
  14  10   2        0.56       -2.28      5.90 o
   0  11   2     4995.89     4916.68     59.83 o
   1  11   2     1495.91     1475.47     14.14 o
   2  11   2     1076.10     1018.18     10.86 o
   3  11   2      868.38      854.60     10.96 o
   4  11   2       11.17       10.04      2.23 o
   5  11   2       63.55       59.96      2.96 o
   6  11   2      206.81      207.51      6.00 o
   7  11   2       23.88       19.97      3.21 o
   8  11   2       80.84       74.72      5.24 o
   9  11   2      153.93      167.38      8.15 o
  10  11   2       31.43       28.10      5.14 o
  11  11   2       11.31        2.72      5.04 o
  12  11   2      145.28      148.35     13.52 o
  13  11   2       22.07       31.65      6.95 o
  14  11   2       14.23        9.24      6.66 o
   0  12   2      761.99      787.80     13.60 o
   1  12   2       69.73       67.09      2.90 o
   2  12   2       40.80       54.25      2.40 o
   3  12   2      188.70      209.72      5.39 o
   4  12   2      422.52      398.58      7.27 o
   5  12   2      106.28      123.64      4.48 o
   6  12   2      186.60      187.60      5.84 o
   7  12   2        0.73        1.34      2.75 o
   8  12   2       47.19       39.18      4.93 o
   9  12   2      369.04      380.75     15.38 o
  10  12   2       52.75       75.09      8.64 o
  11  12   2       71.63       84.04      7.95 o
  12  12   2        1.12        3.86      5.48 o
  13  12   2        7.25        0.79      5.64 o
  14  12   2       11.20       13.16      6.66 o
   0  13   2        2.05        2.13      2.43 o
   1  13   2      419.16      390.62      6.63 o
   2  13   2        2.24        1.21      1.71 o
   3  13   2      211.58      228.74      4.51 o
   4  13   2       17.60       19.08      2.38 o
   5  13   2      968.70      977.77     15.08 o
   6  13   2       27.69       28.33      3.73 o
   7  13   2      125.78      121.22      6.87 o
   8  13   2       19.71        8.92      4.13 o
   9  13   2       72.85       85.72      6.62 o
  10  13   2        0.00       -3.50      4.66 o
  11  13   2        5.05        5.38      5.30 o
  12  13   2        6.92        5.82      5.67 o
  13  13   2        3.27        3.18      6.08 o
   0  14   2        8.82        5.15      2.55 o
   1  14   2      258.09      237.10      5.38 o
   2  14   2      187.85      179.88      4.94 o
   3  14   2       30.93       46.45      2.81 o
   4  14   2       93.74       93.11      3.23 o
   5  14   2       17.80       19.01      3.34 o
   6  14   2       27.34       26.23      3.94 o
   7  14   2      163.72      162.77      7.64 o
   8  14   2       26.26       34.22      5.08 o
   9  14   2        1.75       -3.33      4.17 o
  10  14   2       50.53       49.30      6.81 o
  11  14   2       19.72       22.90      6.07 o
  12  14   2        5.29        5.25      5.71 o
  13  14   2       47.12       38.50      7.47 o
   0  15   2      112.28      125.24      5.65 o
   1  15   2        5.23        5.86      1.94 o
   2  15   2        0.61       -0.29      1.90 o
   3  15   2        2.03        2.25      2.39 o
   4  15   2       24.53       21.60      3.27 o
   5  15   2      212.32      212.85      7.06 o
   6  15   2        4.76        6.40      3.62 o
   7  15   2      152.71      153.38      7.60 o
   8  15   2      126.51      134.78      8.45 o
   9  15   2      180.25      168.04      9.68 o
  10  15   2        5.18       17.43      5.58 o
  11  15   2       57.31       33.72      7.92 o
  12  15   2        9.27       -2.99      5.69 o
  13  15   2       14.42       11.55      6.87 o
   0  16   2      262.66      275.04      8.12 o
   1  16   2       50.06       59.85      3.09 o
   2  16   2       17.81       17.25      2.52 o
   3  16   2       66.32       60.64      4.18 o
   4  16   2      136.33      139.47      5.79 o
   5  16   2       38.59       39.77      4.21 o
   6  16   2       96.37       95.39      6.16 o
   7  16   2       34.52       34.49      5.05 o
   8  16   2       25.91       25.18      5.59 o
   9  16   2       34.10       45.56      6.48 o
  10  16   2       55.03       56.32      8.82 o
  11  16   2       25.36       34.57      6.83 o
  12  16   2        5.06        9.26      5.92 o
  13  16   2        0.15       20.22     14.45 o
   0  17   2      241.67      253.18     10.47 o
   1  17   2       17.85       16.62      2.39 o
   2  17   2       13.23       12.12      2.44 o
   3  17   2      159.29      172.22      5.85 o
   4  17   2       18.66       16.84      3.56 o
   5  17   2      101.32       99.22      6.97 o
   6  17   2       80.83       90.24      6.37 o
   7  17   2       20.19       22.24      5.33 o
   8  17   2       36.91       30.88      5.78 o
   9  17   2        1.25        2.25      4.73 o
  10  17   2        0.06        2.30      5.02 o
  11  17   2       11.67        7.02      5.71 o
  12  17   2        0.60       -1.27      5.85 o
   0  18   2       38.72       30.40      4.28 o
   1  18   2        0.13       -1.58      1.99 o
   2  18   2      396.52      391.78      7.82 o
   3  18   2        4.34        0.57      2.71 o
   4  18   2        2.29        1.89      3.13 o
   5  18   2      109.31      114.37      6.76 o
   6  18   2        9.49        3.47      3.84 o
   7  18   2       53.90       55.89      7.17 o
   8  18   2      115.66       88.03      7.68 o
   9  18   2       11.42        7.48      5.21 o
  10  18   2       46.48       46.45      7.15 o
  11  18   2        2.71        9.20      5.97 o
  12  18   2        7.73        3.99      7.30 o
   0  19   2       32.00       17.46      3.76 o
   1  19   2        3.09        0.44      2.39 o
   2  19   2       66.88       60.96      4.01 o
   3  19   2      269.85      273.70      8.40 o
   4  19   2       48.12       51.88      4.82 o
   5  19   2       14.67       12.48      4.16 o
   6  19   2       16.31       11.26      4.81 o
   7  19   2       47.88       38.31      6.06 o
   8  19   2       56.18       59.70      7.05 o
   9  19   2        3.73        2.11      5.31 o
  10  19   2       15.78       19.52      6.33 o
  11  19   2       18.08       25.72      7.45 o
   0  20   2       61.85       61.61      6.41 o
   1  20   2      160.61      178.26      5.60 o
   2  20   2       52.80       55.60      4.15 o
   3  20   2       34.21       46.38      5.83 o
   4  20   2        0.01       -3.28      3.28 o
   5  20   2       96.09      104.94      8.69 o
   6  20   2        7.72        3.03      4.31 o
   7  20   2        0.03       -0.37      4.70 o
   8  20   2       18.81       -2.47      5.17 o
   9  20   2        1.13        3.41      5.41 o
  10  20   2        1.35        8.31      5.85 o
  11  20   2        0.25        3.36      6.66 o
   0  21   2       16.26       25.63      4.86 o
   1  21   2      165.37      183.19      5.63 o
   2  21   2        5.19        3.19      2.90 o
   3  21   2      226.96      232.65      8.38 o
   4  21   2       28.92       26.88      4.80 o
   5  21   2       50.61       42.64      5.99 o
   6  21   2       17.36       16.96      5.39 o
   7  21   2       79.92       80.58      7.84 o
   8  21   2       85.41       60.65     11.69 o
   9  21   2        6.61        3.60      5.51 o
  10  21   2        0.27        4.89      6.40 o
   0  22   2       56.89       67.16      6.22 o
   1  22   2        1.42       -2.62      2.62 o
   2  22   2      259.20      261.28      7.60 o
   3  22   2       14.15       17.98      3.89 o
   4  22   2       25.26       20.01      5.43 o
   5  22   2       59.54       67.77      7.09 o
   6  22   2       18.48       18.02      5.55 o
   7  22   2      115.97      130.80      9.27 o
   8  22   2       67.67       47.88      7.15 o
   9  22   2        0.26       -1.21      6.12 o
  10  22   2       10.70        8.67      6.89 o
   0  23   2       16.99       12.35      4.67 o
   1  23   2       33.98       35.96      3.76 o
   2  23   2      217.66      232.40      7.83 o
   3  23   2        0.91        3.26      3.88 o
   4  23   2       85.74       75.14     10.88 o
   5  23   2      103.27      128.05      8.98 o
   6  23   2        4.60        1.04      4.93 o
   7  23   2        5.13        7.09      5.46 o
   8  23   2        0.04        1.75      5.92 o
   9  23   2       32.77       37.45      8.94 o
   0  24   2      247.81      257.36     10.53 o
   1  24   2       11.28       10.63      3.67 o
   2  24   2       14.90       19.37      3.95 o
   3  24   2        0.37        6.78      4.62 o
   4  24   2       35.16       33.05      5.92 o
   5  24   2      125.76      138.73      9.21 o
   6  24   2        2.01        2.26      5.09 o
   7  24   2      135.95      115.55     10.08 o
   8  24   2        4.27       10.49      6.44 o
   9  24   2        0.03       -2.32      9.30 o
   0  25   2      104.37       97.20      7.63 o
   1  25   2       26.78       31.00      4.39 o
   2  25   2        1.18        7.92      4.25 o
   3  25   2       42.86       31.36      5.83 o
   4  25   2       75.09       82.31      7.88 o
   5  25   2       95.44      105.59     11.98 o
   6  25   2        3.21       11.15      6.31 o
   7  25   2      121.11      108.20     10.04 o
   8  25   2       14.53       42.09      8.18 o
   0  26   2      381.80      367.87     12.79 o
   1  26   2       50.65       56.45      5.24 o
   2  26   2      226.22      243.44      9.69 o
   3  26   2       52.09       66.93      6.81 o
   4  26   2      122.36      121.28      9.27 o
   5  26   2       12.37       21.42      7.31 o
   6  26   2       56.35       40.62     10.54 o
   7  26   2       59.76       76.50      9.40 o
   0  27   2       97.73      106.57      8.93 o
   1  27   2        8.57       11.62      4.56 o
   2  27   2       99.36       98.68      7.61 o
   3  27   2        0.65        2.08      4.75 o
   4  27   2       94.34       98.00      9.10 o
   5  27   2       12.04       13.68      6.43 o
   6  27   2        9.79       13.89      7.46 o
   0  28   2       77.31       86.00     10.78 o
   1  28   2       30.81       39.27      5.94 o
   2  28   2       37.12       35.49      6.05 o
   3  28   2       22.14       22.87      6.39 o
   4  28   2        1.37        8.01      5.95 o
   0  29   2       37.96       34.85     10.12 o
   1  29   2       38.49       43.64      9.49 o
   2  29   2       33.92       22.39      6.23 o
   1   1   3      361.17      357.53      5.83 o
   2   1   3      256.82      232.40      4.31 o
   3   1   3      674.44      656.80      7.73 o
   4   1   3      415.22      416.32      6.38 o
   5   1   3     1376.71     1331.00     14.57 o
   6   1   3       34.24       34.24      2.85 o
   7   1   3       17.37        9.99      2.43 o
   8   1   3       93.93      105.42      4.57 o
   9   1   3      172.38      164.45      6.12 o
  10   1   3      202.41      222.76      8.12 o
  11   1   3       75.64       76.62      5.42 o
  12   1   3      196.57      214.90      9.14 o
  13   1   3       27.22       23.96      5.88 o
  14   1   3        8.35       13.89      6.97 o
  15   1   3        0.39        1.10     11.94 o
   1   2   3      455.01      442.42      7.40 o
   2   2   3     2864.40     2926.93     25.39 o
   3   2   3       15.59       15.44      1.80 o
   4   2   3      444.22      522.03      7.27 o
   5   2   3      241.14      218.00      4.94 o
   6   2   3      370.94      353.77      6.55 o
   7   2   3       32.43       38.72      3.12 o
   8   2   3      455.23      435.90      8.22 o
   9   2   3       16.41       18.53      3.37 o
  10   2   3     1089.26     1078.33     14.66 o
  11   2   3      124.43      135.36      6.49 o
  12   2   3        8.54        4.09      4.00 o
  13   2   3       28.61       21.44      6.13 o
  14   2   3        0.05       -2.21      6.24 o
   1   3   3      150.20      173.03      5.75 o
   2   3   3      592.82      562.40      8.45 o
   3   3   3      547.50      572.12      6.97 o
   4   3   3       54.86       64.56      2.84 o
   5   3   3     2016.09     1931.08     18.43 o
   6   3   3     1177.90     1063.09     12.37 o
   7   3   3      124.76      111.00      5.45 o
   8   3   3       84.01       92.02      4.38 o
   9   3   3      192.08      191.22      6.08 o
  10   3   3     1159.09     1179.66     16.41 o
  11   3   3      290.15      303.48      9.28 o
  12   3   3        0.49        2.24      3.89 o
  13   3   3       74.03       74.54      8.14 o
  14   3   3        2.19        8.98      6.55 o
   1   4   3       50.91       47.08      2.26 o
   2   4   3      142.27      114.87      4.96 o
   3   4   3       49.93       53.01      3.17 o
   4   4   3     1661.83     1693.95     15.77 o
   5   4   3      176.30      169.90      4.46 o
   6   4   3      306.18      347.35      6.49 o
   7   4   3        0.22       -0.60      2.21 o
   8   4   3       46.50       40.01      3.49 o
   9   4   3       40.97       39.83      3.93 o
  10   4   3      109.64      116.58      6.24 o
  11   4   3        6.00        8.18      3.80 o
  12   4   3        3.11        3.09      4.36 o
  13   4   3        5.07       -0.66      5.92 o
  14   4   3        2.43       -0.77      6.18 o
   1   5   3       60.14       54.47      3.98 o
   2   5   3     4302.37     4466.46     39.11 o
   3   5   3      484.51      484.86      7.10 o
   4   5   3     6754.75     7187.19     56.14 o
   5   5   3      173.46      175.85      4.49 o
   6   5   3      328.59      327.13      6.33 o
   7   5   3        0.78        0.08      2.24 o
   8   5   3     1386.03     1323.47     15.48 o
   9   5   3       79.31       81.48      4.99 o
  10   5   3     1398.16     1414.89     18.44 o
  11   5   3        0.01        0.59      3.67 o
  12   5   3       10.66       10.28      4.98 o
  13   5   3       10.60        9.97      5.23 o
  14   5   3        7.20       -0.69      8.12 o
   1   6   3      580.65      536.88      6.86 o
   2   6   3     1695.47     1771.61     17.08 o
   3   6   3       11.11       14.14      1.84 o
   4   6   3     1093.18     1207.53     13.17 o
   5   6   3      392.37      357.63      6.25 o
   6   6   3      534.88      556.72      8.85 o
   7   6   3        2.49        3.16      2.36 o
   8   6   3      551.41      575.57     10.36 o
   9   6   3       64.81       64.51      4.71 o
  10   6   3      229.36      233.60      8.22 o
  11   6   3        0.87        2.09      4.38 o
  12   6   3        3.52        2.21      4.58 o
  13   6   3       13.79       14.91      5.38 o
  14   6   3        1.82        1.38      7.05 o
   1   7   3        5.15        2.74      1.47 o
   2   7   3       11.30       12.14      2.36 o
   3   7   3      171.34      193.09      5.15 o
   4   7   3      149.13      153.00      4.82 o
   5   7   3      121.17      123.95      4.32 o
   6   7   3       38.57       37.67      2.89 o
   7   7   3        7.98        5.01      2.45 o
   8   7   3        2.05       -0.77      2.79 o
   9   7   3        8.64        5.07      3.87 o
  10   7   3       11.43       14.82      4.40 o
  11   7   3        4.43        1.96      4.21 o
  12   7   3        0.44        2.25      4.62 o
  13   7   3        0.37        1.41      4.78 o
  14   7   3        1.92        1.39      5.57 o
   1   8   3      119.32      114.80      3.01 o
   2   8   3     1773.39     1800.86     19.23 o
   3   8   3       11.66       11.97      2.39 o
   4   8   3       55.84       71.07      3.77 o
   5   8   3      278.15      307.89      6.31 o
   6   8   3      430.54      436.50      7.33 o
   7   8   3        6.53        1.99      2.54 o
   8   8   3      437.98      431.94     10.04 o
   9   8   3        8.50        7.34      3.98 o
  10   8   3      830.97      779.65     16.05 o
  11   8   3        3.75       -0.99      4.26 o
  12   8   3        7.04        2.94      4.76 o
  13   8   3       48.57       48.73      6.79 o
  14   8   3        0.12       10.69      5.88 o
   1   9   3      165.75      172.18      3.64 o
   2   9   3     2604.04     2511.67     23.57 o
   3   9   3     1111.24     1124.22     13.61 o
   4   9   3      524.26      541.34      8.36 o
   5   9   3       48.51       50.72      3.11 o
   6   9   3      423.51      450.08      7.45 o
   7   9   3       30.57       35.83      3.49 o
   8   9   3       11.42       10.81      3.75 o
   9   9   3        2.43       -0.71      3.53 o
  10   9   3       14.82       13.76      4.61 o
  11   9   3        1.29       -1.33      4.27 o
  12   9   3        0.00       -2.47      4.39 o
  13   9   3        0.07       -0.86      4.96 o
  14   9   3       40.55       42.83      7.34 o
   1  10   3        7.71        6.28      1.40 o
   2  10   3      120.77      122.55      5.05 o
   3  10   3      231.90      259.64      5.52 o
   4  10   3      220.55      248.52      5.59 o
   5  10   3        0.36       -0.40      2.10 o
   6  10   3       46.21       46.67      4.09 o
   7  10   3        1.96        2.66      3.12 o
   8  10   3       38.28       48.32      5.65 o
   9  10   3       24.89       25.97      4.87 o
  10  10   3       12.90       12.88      4.70 o
  11  10   3       16.17       17.21      4.99 o
  12  10   3       42.97       37.26      6.27 o
  13  10   3       13.85       10.92      5.66 o
  14  10   3        4.35        8.23      6.24 o
   1  11   3      991.97     1016.92     10.54 o
   2  11   3      306.40      268.72      6.69 o
   3  11   3      513.77      489.23      7.85 o
   4  11   3       34.96       35.26      3.12 o
   5  11   3       28.21       27.87      2.89 o
   6  11   3      423.53      432.81      9.97 o
   7  11   3       86.60       85.68      7.38 o
   8  11   3      128.47      123.69      6.74 o
   9  11   3        0.05       -3.83      3.83 o
  10  11   3        3.32        1.47      3.95 o
  11  11   3      128.35      112.32      8.21 o
  12  11   3       91.08       92.71      8.02 o
  13  11   3        1.97       -1.08      5.24 o
   1  12   3     2050.87     1993.15     20.96 o
   2  12   3     1330.40     1298.53     14.57 o
   3  12   3     3907.55     3914.79     34.00 o
   4  12   3      187.83      223.86      6.95 o
   5  12   3      322.62      332.62      6.97 o
   6  12   3      308.42      323.89     11.05 o
   7  12   3       10.19       14.55      3.86 o
   8  12   3       90.24       94.52      8.99 o
   9  12   3        7.57        6.25      4.25 o
  10  12   3      174.53      192.91      9.59 o
  11  12   3       41.03       50.68      6.64 o
  12  12   3        0.44        5.97      5.23 o
  13  12   3        1.72       12.97      5.81 o
   1  13   3      255.84      259.34      5.47 o
   2  13   3        5.37        3.57      2.22 o
   3  13   3      188.89      182.70      5.31 o
   4  13   3       41.07       41.01      3.70 o
   5  13   3       47.68       44.78      4.22 o
   6  13   3       23.91       22.23      4.07 o
   7  13   3       37.52       39.81      4.76 o
   8  13   3        6.67       -0.82      3.73 o
   9  13   3       15.54        9.66      4.54 o
  10  13   3       51.69       56.91      6.42 o
  11  13   3       52.43       45.76      6.33 o
  12  13   3        0.16       -1.56      5.17 o
  13  13   3        5.40        8.13      5.73 o
   1  14   3       84.02       87.08      3.72 o
   2  14   3      153.62      163.82      5.04 o
   3  14   3       60.62       53.51      3.60 o
   4  14   3       58.97       54.99      3.65 o
   5  14   3       63.25       65.09      4.80 o
   6  14   3        0.10       -3.17      3.17 o
   7  14   3      107.24       92.04      6.10 o
   8  14   3       30.83       20.55      4.85 o
   9  14   3      107.50      117.89      9.28 o
  10  14   3        0.49        0.84      4.45 o
  11  14   3        2.27       -3.54      4.77 o
  12  14   3       25.67       24.25      6.17 o
  13  14   3       14.83        7.33      6.17 o
   1  15   3       96.53       99.73      4.06 o
   2  15   3      418.29      421.29      7.78 o
   3  15   3      118.31      128.43      5.10 o
   4  15   3       10.99       13.39      3.14 o
   5  15   3      370.61      397.90      9.78 o
   6  15   3       57.01       62.74      5.27 o
   7  15   3        0.75       -1.68      3.85 o
   8  15   3       83.60       72.80      6.64 o
   9  15   3       24.69       22.59      5.32 o
  10  15   3       37.63       42.28      6.31 o
  11  15   3        1.62        0.77      4.85 o
  12  15   3        9.04       11.85      5.80 o
   1  16   3        1.26        1.21      2.40 o
   2  16   3      102.01      108.87      4.72 o
   3  16   3       70.54       67.81      5.19 o
   4  16   3       44.56       57.49      4.87 o
   5  16   3      162.03      178.59      9.03 o
   6  16   3       60.20       64.15      5.49 o
   7  16   3       14.76        7.97      4.29 o
   8  16   3        3.22        1.58      4.32 o
   9  16   3       13.95       10.25      4.96 o
  10  16   3       12.99        9.76      5.09 o
  11  16   3        4.16        1.90      5.01 o
  12  16   3        0.09        1.68      5.54 o
   1  17   3        1.44       -1.05      2.28 o
   2  17   3     1173.19     1145.85     14.21 o
   3  17   3      452.50      452.26      9.51 o
   4  17   3       20.27       13.09      3.62 o
   5  17   3      117.88      116.71      6.59 o
   6  17   3      133.11      143.23     10.08 o
   7  17   3       11.98       12.80      4.59 o
   8  17   3       40.05       35.72      5.74 o
   9  17   3        0.25        0.11      4.51 o
  10  17   3       28.75       26.82      5.98 o
  11  17   3        6.33        3.57      5.45 o
  12  17   3        3.09        7.55      5.87 o
   1  18   3       12.48        8.04      2.74 o
   2  18   3      172.38      187.15      6.41 o
   3  18   3        3.64        4.08      3.35 o
   4  18   3      209.33      228.41      8.09 o
   5  18   3       99.52       85.92      6.14 o
   6  18   3       90.94       96.15      7.10 o
   7  18   3       29.55       13.61      5.17 o
   8  18   3       29.20       23.47      5.47 o
   9  18   3       13.79        9.24      5.23 o
  10  18   3       74.58       75.70      7.72 o
  11  18   3       14.29        5.01      5.84 o
   1  19   3      100.01       94.39      4.85 o
   2  19   3       68.70       73.27      5.98 o
   3  19   3      296.50      324.63     12.07 o
   4  19   3       76.51       82.52      5.79 o
   5  19   3        3.54        4.97      4.88 o
   6  19   3        0.17        2.54      4.04 o
   7  19   3       59.98       55.60      7.11 o
   8  19   3        0.97       -2.56      4.61 o
   9  19   3        1.31       -1.50      4.92 o
  10  19   3        0.61        4.88      5.30 o
  11  19   3       17.70       13.23      6.23 o
   1  20   3        4.04        3.18      2.96 o
   2  20   3        0.20       -1.57      2.97 o
   3  20   3      163.22      164.21      7.10 o
   4  20   3       84.99       85.78      9.60 o
   5  20   3       43.88       29.56      5.25 o
   6  20   3       51.87       57.57      7.54 o
   7  20   3       33.65       28.57      5.84 o
   8  20   3        0.00        0.45      4.74 o
   9  20   3       17.96       20.58      5.79 o
  10  20   3       36.09       34.58      7.71 o
   1  21   3      281.88      272.87      8.54 o
   2  21   3       41.88       36.99      4.40 o
   3  21   3        0.25       -1.58      3.55 o
   4  21   3       13.53       15.65      4.28 o
   5  21   3       37.12       34.92      5.78 o
   6  21   3       10.98        0.15      4.44 o
   7  21   3        1.62       -2.16      4.56 o
   8  21   3        7.77       10.42      5.24 o
   9  21   3       11.85        5.08      5.48 o
  10  21   3        0.01       -5.55      5.55 o
   1  22   3     1074.98     1164.92     18.12 o
   2  22   3      337.99      361.60     11.32 o
   3  22   3      170.02      171.23      8.57 o
   4  22   3       26.32       22.41      5.04 o
   5  22   3       36.88       30.46      8.23 o
   6  22   3       10.45        8.49      4.99 o
   7  22   3       35.88       22.74      6.82 o
   8  22   3       19.42       18.80      5.84 o
   9  22   3        0.06       -5.07      5.07 o
   1  23   3      520.58      534.18     12.34 o
   2  23   3        6.38        6.78      4.03 o
   3  23   3        0.11       -1.89      3.81 o
   4  23   3       17.75       15.63      7.17 o
   5  23   3       90.51       90.15      8.23 o
   6  23   3        3.83        3.58      4.91 o
   7  23   3        5.09        3.87      5.06 o
   8  23   3        8.69        7.12      5.44 o
   1  24   3        0.00        3.50      3.86 o
   2  24   3        1.39        7.00      4.29 o
   3  24   3        1.51        3.42      4.67 o
   4  24   3       13.31       15.72      5.21 o
   5  24   3        0.13       -2.29      4.98 o
   6  24   3        3.02        2.40      5.37 o
   7  24   3       19.27       26.97      6.24 o
   8  24   3        0.50        3.47      5.61 o
   1  25   3       71.47       72.26      6.89 o
   2  25   3      120.71      114.83      7.46 o
   3  25   3       73.20       70.47      6.93 o
   4  25   3        4.89        6.96      5.16 o
   5  25   3       21.49       26.40      6.35 o
   6  25   3        2.16       -5.08      5.08 o
   7  25   3       41.68       43.01      7.52 o
   1  26   3        1.39        5.62      4.90 o
   2  26   3        1.87       -3.52      4.62 o
   3  26   3        2.67        3.44      4.87 o
   4  26   3        7.13        6.17      5.23 o
   5  26   3       10.53        8.73      5.87 o
   6  26   3       39.19       49.20      8.43 o
   1  27   3        2.45        1.36      4.86 o
   2  27   3       11.03       17.08      6.13 o
   3  27   3        1.51        4.91      5.67 o
   4  27   3        5.33        5.46      5.48 o
   5  27   3        4.66        4.85      6.57 o
   1  28   3       28.78       42.03      7.46 o
   2  28   3       35.87       33.56      6.90 o
   3  28   3        0.32        5.48      5.58 o
   0   0   4      888.26      933.37     22.08 o
   1   0   4      206.69      222.34      7.11 o
   2   0   4       14.60       14.31      3.38 o
   3   0   4     2311.33     2343.37     32.19 o
   4   0   4      333.54      325.58      8.18 o
   5   0   4     1702.04     1744.56     25.99 o
   6   0   4        4.04        2.87      3.33 o
   7   0   4      833.84      827.43     16.93 o
   8   0   4       41.12       41.86      5.67 o
   9   0   4      445.45      426.84     15.53 o
  10   0   4      328.30      323.79     12.54 o
  11   0   4        5.85        7.27      7.31 o
  12   0   4       13.60       16.29      8.52 o
  13   0   4        3.22      -10.11     10.11 o
  14   0   4       15.92       14.00     14.26 o
   0   1   4      714.14      704.18     13.02 o
   1   1   4      720.42      750.01     10.07 o
   2   1   4     1296.08     1359.76     15.25 o
   3   1   4     3925.79     4004.55     34.84 o
   4   1   4      162.34      165.08      4.06 o
   5   1   4      834.80      900.77     11.21 o
   6   1   4        8.52       12.34      2.95 o
   7   1   4      361.72      354.32      7.67 o
   8   1   4      352.70      351.93      9.82 o
   9   1   4     2230.96     2309.99     25.80 o
  10   1   4      175.54      200.16      8.44 o
  11   1   4      582.30      591.02     13.33 o
  12   1   4      169.23      162.39     10.53 o
  13   1   4        4.67        1.44      6.30 o
  14   1   4       18.33       15.15     10.00 o
   0   2   4     1270.86     1231.82     24.59 o
   1   2   4        0.49       -1.70      1.70 o
   2   2   4       20.38       18.03      2.23 o
   3   2   4      292.93      325.32      6.93 o
   4   2   4      613.06      576.49      7.44 o
   5   2   4      575.39      612.84      8.85 o
   6   2   4        7.24       11.14      2.97 o
   7   2   4      116.63      119.53      4.91 o
   8   2   4      578.49      545.83      9.86 o
   9   2   4        3.49        1.26      3.63 o
  10   2   4       45.37       50.47      5.47 o
  11   2   4       91.35       98.30      8.29 o
  12   2   4        0.67       -1.83      5.68 o
  13   2   4        7.00        6.91      7.31 o
  14   2   4        0.10        0.44      8.17 o
   0   3   4        0.09        3.29      2.47 o
   1   3   4       16.10       13.05      2.06 o
   2   3   4       21.53       26.40      2.48 o
   3   3   4        0.09       -0.62      1.54 o
   4   3   4      920.23      893.58     10.31 o
   5   3   4      621.56      605.52      8.74 o
   6   3   4        3.93        2.79      2.33 o
   7   3   4      288.46      296.88      7.06 o
   8   3   4      540.29      522.12     11.27 o
   9   3   4       18.58       18.20      3.86 o
  10   3   4        7.31        5.28      3.86 o
  11   3   4       17.13       23.42      4.94 o
  12   3   4        0.81       -2.47      4.36 o
  13   3   4       38.55       38.66      8.44 o
  14   3   4        9.30        2.89      7.45 o
   0   4   4      704.77      698.82     15.96 o
   1   4   4       33.21       36.09      3.64 o
   2   4   4      121.58      130.38      5.17 o
   3   4   4       54.97       54.46      3.11 o
   4   4   4       97.11       99.06      4.13 o
   5   4   4        0.25        4.08      1.93 o
   6   4   4        3.49       -0.18      2.22 o
   7   4   4       42.78       41.65      3.95 o
   8   4   4      491.96      495.39     13.63 o
   9   4   4      145.20      140.75      6.67 o
  10   4   4        4.35        3.29      4.08 o
  11   4   4      131.97      130.77      7.56 o
  12   4   4        6.05        1.88      4.78 o
  13   4   4       13.49        3.79      6.89 o
  14   4   4        0.02       -7.04      7.04 o
   0   5   4       68.51       73.56      4.49 o
   1   5   4      188.89      206.75      4.66 o
   2   5   4      224.68      225.40      6.40 o
   3   5   4      566.40      614.74     11.01 o
   4   5   4     1110.75     1130.77     16.91 o
   5   5   4       68.05       63.61      3.80 o
   6   5   4        0.54        4.59      2.68 o
   7   5   4        2.16       -0.06      2.65 o
   8   5   4     1166.29     1175.71     15.76 o
   9   5   4      528.97      536.19     12.12 o
  10   5   4       53.08       59.02      5.76 o
  11   5   4      130.62      116.73      7.41 o
  12   5   4       62.16       58.42      6.77 o
  13   5   4        2.56       -1.27      4.92 o
  14   5   4       12.85       21.85      8.59 o
   0   6   4     1088.78     1091.07     17.53 o
   1   6   4        1.13        0.36      1.62 o
   2   6   4        8.46        5.69      2.12 o
   3   6   4      174.75      197.79      4.96 o
   4   6   4        7.25        7.53      2.89 o
   5   6   4       75.86       80.56      4.03 o
   6   6   4       45.28       44.84      4.26 o
   7   6   4      114.63      122.32      5.85 o
   8   6   4       42.71       33.58      4.70 o
   9   6   4        0.46       -1.95      3.68 o
  10   6   4        0.33       -3.62      3.62 o
  11   6   4       38.52       41.89      5.62 o
  12   6   4       84.82       86.88      7.71 o
  13   6   4       21.58       17.15      6.77 o
  14   6   4        4.56        8.66      8.02 o
   0   7   4      226.23      226.24     12.98 o
   1   7   4       98.49      107.65      3.61 o
   2   7   4        2.15        2.26      1.98 o
   3   7   4       66.80       66.98      4.48 o
   4   7   4       37.55       46.69      3.14 o
   5   7   4       41.79       41.34      4.46 o
   6   7   4      101.24      109.32      4.93 o
   7   7   4      171.54      198.13      6.85 o
   8   7   4        0.00       -3.93      3.93 o
   9   7   4       20.35       17.77      4.44 o
  10   7   4       20.90       17.07      4.65 o
  11   7   4        3.70        4.14      4.87 o
  12   7   4       12.75        5.71      5.05 o
  13   7   4       17.99       17.77      5.85 o
   0   8   4      182.52      180.34     10.84 o
   1   8   4        8.19        4.51      1.77 o
   2   8   4      224.89      229.56      6.30 o
   3   8   4       29.84       26.18      3.02 o
   4   8   4      292.54      328.22      7.69 o
   5   8   4       49.92       54.11      4.02 o
   6   8   4       15.96       19.03      3.38 o
   7   8   4       14.66       14.09      3.88 o
   8   8   4       44.10       49.29      5.29 o
   9   8   4        0.37       -3.68      3.68 o
  10   8   4        7.52        2.93      4.16 o
  11   8   4        0.45       -1.49      4.60 o
  12   8   4        0.63        0.17      4.90 o
  13   8   4        5.56        4.52      5.62 o
   0   9   4      841.73      831.12     19.01 o
   1   9   4       20.91       13.26      2.09 o
   2   9   4      208.46      203.83      6.00 o
   3   9   4        2.35        3.57      2.38 o
   4   9   4        4.71        3.64      2.54 o
   5   9   4        0.56        1.75      2.59 o
   6   9   4       53.95       55.82      4.41 o
   7   9   4        2.94       -0.41      3.41 o
   8   9   4       69.21       54.02      5.69 o
   9   9   4       56.90       54.71      5.62 o
  10   9   4       19.05       23.14      5.33 o
  11   9   4       17.67       15.70      5.20 o
  12   9   4        1.45       -1.30      4.84 o
  13   9   4        2.14        1.95      6.25 o
   0  10   4       78.72       91.89      7.73 o
   1  10   4        1.26       -0.93      1.81 o
   2  10   4       19.43       14.45      2.93 o
   3  10   4        0.23       -1.94      2.29 o
   4  10   4       73.77       80.78      4.49 o
   5  10   4        7.62       11.60      2.99 o
   6  10   4       10.20       17.82      3.78 o
   7  10   4        7.99        9.42      4.02 o
   8  10   4       21.35       14.45      4.15 o
   9  10   4        0.07       -3.14      3.74 o
  10  10   4        7.35       11.37      4.83 o
  11  10   4       44.74       44.53      6.44 o
  12  10   4        2.40        1.64      5.05 o
  13  10   4       26.41       23.72      6.61 o
   0  11   4     1384.02     1352.31     21.24 o
   1  11   4       68.54       61.92      3.12 o
   2  11   4        2.18        1.69      2.49 o
   3  11   4      138.78      134.71      5.34 o
   4  11   4        1.52       -0.90      2.51 o
   5  11   4       68.80       69.81      4.59 o
   6  11   4       61.48       68.35      5.27 o
   7  11   4       16.85       17.84      4.26 o
   8  11   4        1.23       -3.33      3.33 o
   9  11   4        0.02       -1.35      4.30 o
  10  11   4       16.59        9.26      5.50 o
  11  11   4        0.54        1.30      5.02 o
  12  11   4       24.19       27.49      6.30 o
  13  11   4        4.82       14.12      6.22 o
   0  12   4        0.81        0.42      3.02 o
   1  12   4       38.47       35.64      3.14 o
   2  12   4        0.30        1.61      2.56 o
   3  12   4        9.07       12.51      2.86 o
   4  12   4      100.82      105.26      5.19 o
   5  12   4        5.42        8.63      3.08 o
   6  12   4       14.20       10.29      3.62 o
   7  12   4        3.09        0.38      3.71 o
   8  12   4        5.95        2.85      3.97 o
   9  12   4       21.93       19.69      5.06 o
  10  12   4       13.81        8.94      5.15 o
  11  12   4       25.67       17.76      5.73 o
  12  12   4        9.93       11.45      5.79 o
   0  13   4        8.72        4.93      3.34 o
   1  13   4      287.08      275.67      6.80 o
   2  13   4      254.20      249.22      8.98 o
   3  13   4       17.57       20.37      3.22 o
   4  13   4      240.23      238.64      7.16 o
   5  13   4      147.80      154.00      6.81 o
   6  13   4        1.28       -2.80      3.40 o
   7  13   4        6.19       -0.42      3.74 o
   8  13   4       47.84       38.53      5.66 o
   9  13   4       53.64       53.34      6.38 o
  10  13   4        6.50        6.27      4.95 o
  11  13   4       49.93       38.54      6.61 o
  12  13   4        7.81        6.46      5.73 o
   0  14   4      216.39      237.53     13.53 o
   1  14   4        0.00       -3.31      3.31 o
   2  14   4      290.85      293.49      8.69 o
   3  14   4       82.98       83.74      4.77 o
   4  14   4        0.01       -0.85      2.82 o
   5  14   4       29.03       26.34      4.20 o
   6  14   4       12.06       10.24      3.73 o
   7  14   4        1.06        3.41      3.78 o
   8  14   4       76.07       77.42      6.84 o
   9  14   4        1.76        5.70      4.73 o
  10  14   4       14.21       19.77      5.56 o
  11  14   4        8.60        9.30      5.47 o
  12  14   4        0.61        1.04      5.56 o
   0  15   4     1039.42      979.86     28.34 o
   1  15   4      708.62      685.63     12.30 o
   2  15   4      206.36      199.83      6.71 o
   3  15   4      453.40      465.21      9.40 o
   4  15   4      374.64      387.17     10.17 o
   5  15   4       44.45       22.61      4.17 o
   6  15   4      206.54      184.64      8.11 o
   7  15   4       17.92       17.27      4.53 o
   8  15   4      135.87      139.41      8.74 o
   9  15   4      116.41      117.33      9.09 o
  10  15   4       10.11        1.71      5.18 o
  11  15   4       42.84       44.57      7.15 o
  12  15   4       29.66       31.77      7.01 o
   0  16   4      309.41      306.48     11.97 o
   1  16   4       72.58       66.40      5.49 o
   2  16   4     1493.60     1504.00     18.85 o
   3  16   4      349.26      333.90      8.38 o
   4  16   4      441.21      429.33     10.80 o
   5  16   4        3.09       -0.85      3.54 o
   6  16   4       40.03       32.82      4.96 o
   7  16   4        6.11        1.57      4.45 o
   8  16   4       91.88       80.59      7.48 o
   9  16   4      117.12      140.12      9.33 o
  10  16   4       53.50       65.72      7.72 o
  11  16   4        0.87        1.69      5.57 o
   0  17   4      840.99      801.26     23.27 o
   1  17   4       16.13       12.18      4.09 o
   2  17   4      644.99      650.27     12.03 o
   3  17   4       13.57        8.22      3.34 o
   4  17   4      129.56      122.66      6.70 o
   5  17   4        1.21        2.46      3.61 o
   6  17   4        1.23       -2.98      3.74 o
   7  17   4        0.39        1.07      4.45 o
   8  17   4       16.60        7.44      5.09 o
   9  17   4        2.39        4.07      5.09 o
  10  17   4       29.00       27.08      6.46 o
  11  17   4        1.14        1.94      5.62 o
   0  18   4     2634.64     2694.63     51.01 o
   1  18   4        3.66        4.73      4.10 o
   2  18   4      726.35      698.53     12.71 o
   3  18   4        0.28        4.34      3.55 o
   4  18   4      305.98      291.32      9.06 o
   5  18   4       23.93       18.20      5.30 o
   6  18   4      231.14      190.11      9.49 o
   7  18   4        6.53        4.94      4.58 o
   8  18   4       31.24       27.52      5.98 o
   9  18   4        1.78       -2.08      4.91 o
  10  18   4        0.42        9.92      5.46 o
   0  19   4     1155.51     1214.91     55.74 o
   1  19   4       28.47       19.47      5.00 o
   2  19   4       17.01       20.77      4.01 o
   3  19   4        3.68        1.85      3.54 o
   4  19   4       84.30       95.44      6.47 o
   5  19   4       43.97       44.11      5.41 o
   6  19   4        8.64        9.11      4.87 o
   7  19   4        0.01       -4.36      4.36 o
   8  19   4        6.30        7.28      5.06 o
   9  19   4       42.54       38.52      7.83 o
  10  19   4       20.80       21.60      6.33 o
   0  20   4      147.45      166.88     17.53 o
   1  20   4       50.52       51.75      5.77 o
   2  20   4        0.10       -0.84      3.60 o
   3  20   4        4.37        0.67      3.85 o
   4  20   4       32.06       33.13      4.97 o
   5  20   4        4.02        1.16      4.44 o
   6  20   4       11.68        3.43      4.66 o
   7  20   4       20.05       14.32      5.42 o
   8  20   4       21.82       18.93      5.93 o
   9  20   4        6.63        7.38      5.68 o
   0  21   4       78.99       82.56     10.49 o
   1  21   4      247.90      265.05     10.33 o
   2  21   4       20.95        8.13      4.64 o
   3  21   4       93.42       89.48      6.52 o
   4  21   4        8.06        5.69      4.14 o
   5  21   4       19.73        7.83      4.95 o
   6  21   4      124.79      132.39      9.55 o
   7  21   4       12.02        5.55      5.29 o
   8  21   4       21.59       12.49      5.77 o
   9  21   4       18.95       14.85      6.17 o
   0  22   4       13.08       12.76      6.53 o
   1  22   4       19.95       19.44      5.46 o
   2  22   4      173.30      150.03      8.95 o
   3  22   4        0.36       -3.30      4.03 o
   4  22   4       94.36      100.53      7.15 o
   5  22   4        1.12       -2.94      4.64 o
   6  22   4        2.71        1.48      5.09 o
   7  22   4        1.26        2.74      5.46 o
   8  22   4       10.16        7.88      5.84 o
   0  23   4      195.21      182.75     12.79 o
   1  23   4        4.32        6.60      4.99 o
   2  23   4        2.92        0.86      4.63 o
   3  23   4        0.78        2.57      4.55 o
   4  23   4       46.15       53.88      6.54 o
   5  23   4       41.93       42.68      6.53 o
   6  23   4        0.51        2.13      5.43 o
   7  23   4        1.30       -0.39      5.49 o
   0  24   4       69.43       62.26      9.07 o
   1  24   4        5.95        1.41      4.93 o
   2  24   4        0.16       -0.23      4.88 o
   3  24   4       26.02       17.15      5.14 o
   4  24   4        0.55        6.56      5.49 o
   5  24   4        1.13        1.16      5.12 o
   6  24   4        0.22       -2.75      5.66 o
   7  24   4        8.25       18.67     10.02 o
   0  25   4       33.31       40.98      9.99 o
   1  25   4        3.16        4.74      5.26 o
   2  25   4       18.79       16.83      5.88 o
   3  25   4        2.59       -0.23      5.16 o
   4  25   4       13.59       12.38      5.78 o
   5  25   4        4.53       -1.07      5.63 o
   0  26   4        0.63        3.15      9.33 o
   1  26   4       25.09       23.25      5.93 o
   2  26   4        4.95        1.11      5.23 o
   3  26   4        5.60        8.35      6.23 o
   4  26   4        0.27       -3.74      5.28 o
   0  27   4        0.07        6.12      8.23 o
   1  27   4        0.08       -1.13      5.80 o
   2  27   4        2.62       15.18      6.01 o
   1   1   5      221.33      249.25      9.46 o
   2   1   5      143.02      150.87      4.81 o
   3   1   5        0.17       -1.41      2.19 o
   4   1   5       42.44       30.53      2.83 o
   5   1   5      563.21      582.48      8.42 o
   6   1   5      113.18      116.02      5.38 o
   7   1   5     1119.23     1145.71     16.26 o
   8   1   5        0.89       -0.41      3.73 o
   9   1   5      304.76      312.25     11.00 o
  10   1   5       26.11       25.41      5.19 o
  11   1   5       43.08       43.94      7.31 o
  12   1   5        6.85        1.84      6.73 o
  13   1   5       19.61       48.99      9.51 o
   1   2   5      631.70      643.07     10.36 o
   2   2   5      199.46      213.39      5.52 o
   3   2   5        2.77        1.27      2.15 o
   4   2   5      470.48      461.89      7.51 o
   5   2   5       44.39       49.80      3.47 o
   6   2   5      702.54      683.35     11.80 o
   7   2   5      425.81      425.81      9.66 o
   8   2   5      283.24      311.21      9.33 o
   9   2   5       47.96       51.66      5.44 o
  10   2   5      187.93      204.65     11.02 o
  11   2   5       83.44      110.62      8.40 o
  12   2   5       86.60      126.85     11.48 o
  13   2   5        4.81        2.49      7.15 o
   1   3   5      970.63      998.93     12.48 o
   2   3   5      266.80      283.74      6.20 o
   3   3   5        0.30        2.20      1.95 o
   4   3   5      107.68      110.00      4.50 o
   5   3   5      266.95      295.73      6.85 o
   6   3   5       28.71       31.64      4.04 o
   7   3   5        0.25       -0.85      3.24 o
   8   3   5      541.40      554.53     12.03 o
   9   3   5       20.20       25.23      5.07 o
  10   3   5      188.23      205.74     10.17 o
  11   3   5      312.88      319.76     20.52 o
  12   3   5       36.27       42.73      7.74 o
  13   3   5        0.72        0.03      7.56 o
   1   4   5      366.92      370.09      7.86 o
   2   4   5      100.78      111.32      5.70 o
   3   4   5        1.40        1.15      2.51 o
   4   4   5      210.46      217.88      5.50 o
   5   4   5        9.83       12.51      3.00 o
   6   4   5      344.58      338.88     10.68 o
   7   4   5      394.40      398.72      9.39 o
   8   4   5      152.48      167.44      8.00 o
   9   4   5      159.76      172.49      8.43 o
  10   4   5        1.61       -0.60      4.81 o
  11   4   5        1.79        1.80      5.19 o
  12   4   5        3.30        6.47      5.72 o
  13   4   5        2.25       13.28      7.79 o
   1   5   5       47.88       52.09      3.21 o
   2   5   5      170.91      190.31      6.30 o
   3   5   5      324.68      334.01      7.62 o
   4   5   5      108.43      113.48      4.35 o
   5   5   5      282.76      294.64      9.03 o
   6   5   5      229.42      241.59      8.48 o
   7   5   5      404.59      404.48     10.48 o
   8   5   5       64.60       66.77      5.65 o
   9   5   5       40.34       25.29      5.24 o
  10   5   5       50.83       63.18      6.66 o
  11   5   5      186.58      220.64     11.10 o
  12   5   5       14.83        6.92      6.48 o
  13   5   5        0.50        4.24      7.47 o
   1   6   5      506.72      485.34      7.95 o
   2   6   5      190.75      202.78      6.09 o
   3   6   5        3.77        1.05      2.20 o
   4   6   5      144.77      147.88      5.87 o
   5   6   5       28.67       25.12      3.87 o
   6   6   5       54.83       60.02      4.83 o
   7   6   5       33.58       33.38      4.59 o
   8   6   5      211.59      214.52      8.93 o
   9   6   5        6.02        2.42      4.34 o
  10   6   5      211.20      218.22      9.80 o
  11   6   5        4.79        9.43      5.62 o
  12   6   5       84.67       83.22      9.81 o
  13   6   5       20.51        9.24      8.05 o
   1   7   5      205.01      184.44      5.75 o
   2   7   5       11.54       13.07      2.81 o
   3   7   5       38.78       44.65      3.54 o
   4   7   5       16.15       15.58      3.73 o
   5   7   5        5.25       -2.93      2.93 o
   6   7   5       96.69      102.45      5.65 o
   7   7   5       22.72       20.37      4.18 o
   8   7   5       21.55       19.93      6.15 o
   9   7   5        0.13       -1.51      4.15 o
  10   7   5        0.45       -5.20      5.20 o
  11   7   5        0.08       -1.98      5.26 o
  12   7   5        3.80       -0.86      6.13 o
  13   7   5        0.31       -0.30      9.35 o
   1   8   5       47.01       33.87      4.47 o
   2   8   5      159.66      176.69      5.74 o
   3   8   5      168.42      167.98      6.51 o
   4   8   5        0.16       -2.01      2.68 o
   5   8   5      357.71      367.64      9.08 o
   6   8   5       11.90        7.89      3.37 o
   7   8   5      481.97      491.28     12.38 o
   8   8   5        1.81       10.48      4.36 o
   9   8   5       63.28       51.06      6.14 o
  10   8   5        0.48        0.14      4.59 o
  11   8   5      129.71      133.33      9.54 o
  12   8   5        2.40        1.45      6.31 o
   1   9   5       13.48       14.11      2.87 o
   2   9   5       14.80       10.72      3.15 o
   3   9   5       93.55       91.44      5.32 o
   4   9   5       22.16       22.06      3.59 o
   5   9   5       54.39       45.58      4.59 o
   6   9   5        3.53        3.01      3.38 o
   7   9   5       16.28        9.24      4.32 o
   8   9   5        3.60        9.80      4.48 o
   9   9   5       23.09       18.60      5.78 o
  10   9   5        8.48        5.42      4.71 o
  11   9   5       50.11       47.08      7.00 o
  12   9   5       17.48       13.89      6.44 o
   1  10   5      469.51      485.39      9.01 o
   2  10   5        5.15        7.49      3.13 o
   3  10   5        5.45        2.05      2.92 o
   4  10   5        3.25        8.45      3.09 o
   5  10   5       29.72       34.52      4.19 o
   6  10   5        3.00       -1.11      3.41 o
   7  10   5        3.19       -3.66      3.66 o
   8  10   5        2.56       -4.02      4.02 o
   9  10   5        2.32        1.65      4.30 o
  10  10   5        0.24        0.97      4.94 o
  11  10   5        0.51       -2.59      5.08 o
  12  10   5        0.06       -1.14      5.61 o
   1  11   5     1169.10     1141.64     17.46 o
   2  11   5      102.25       93.26      5.74 o
   3  11   5        1.58        4.92      2.90 o
   4  11   5       51.82       49.28      4.39 o
   5  11   5      140.87      139.71      6.54 o
   6  11   5        8.69       -1.84      3.54 o
   7  11   5      171.29      146.50      8.00 o
   8  11   5       14.65        7.71      4.25 o
   9  11   5        3.61        0.68      4.34 o
  10  11   5        0.30       -4.51      4.51 o
  11  11   5        1.12       -0.21      5.33 o
  12  11   5        6.05        9.99      6.04 o
   1  12   5     1344.77     1299.45     21.42 o
   2  12   5        4.87       -0.59      3.06 o
   3  12   5       76.84       81.64      5.04 o
   4  12   5        0.02       -0.02      2.94 o
   5  12   5        3.40       -3.17      3.17 o
   6  12   5        0.15       -3.27      3.27 o
   7  12   5       90.08       80.67      6.29 o
   8  12   5        6.65        7.87      4.33 o
   9  12   5       20.83       18.95      5.39 o
  10  12   5        6.49       13.38      5.41 o
  11  12   5       45.59       57.76      7.48 o
   1  13   5      576.05      566.09     13.52 o
   2  13   5       84.49       78.37      5.38 o
   3  13   5        0.84       -2.91      2.91 o
   4  13   5       25.29       19.20      4.00 o
   5  13   5       75.28       68.64      5.70 o
   6  13   5       14.68       17.11      4.37 o
   7  13   5        0.00        6.49      4.13 o
   8  13   5        8.28        2.20      4.40 o
   9  13   5        7.34        5.00      5.15 o
  10  13   5        0.50        3.01      5.10 o
  11  13   5        1.55        6.18      5.56 o
   1  14   5      481.89      461.58     12.57 o
   2  14   5        3.10        3.65      3.68 o
   3  14   5      493.79      470.60     10.60 o
   4  14   5       78.47       88.69      5.58 o
   5  14   5      111.81       86.53      6.05 o
   6  14   5       13.34        7.50      4.69 o
   7  14   5      142.27      110.46      7.32 o
   8  14   5        0.03       -4.45      4.45 o
   9  14   5        1.72        0.08      4.75 o
  10  14   5        1.28       -1.03      5.38 o
  11  14   5       21.36       21.15      6.57 o
   1  15   5     1368.24     1328.93     22.38 o
   2  15   5       35.24       34.77      5.31 o
   3  15   5        0.05        1.81      3.25 o
   4  15   5        1.11       -1.45      3.47 o
   5  15   5      192.29      160.62      9.37 o
   6  15   5       81.85       79.33      6.17 o
   7  15   5       17.67       12.61      4.73 o
   8  15   5        1.09        2.15      4.67 o
   9  15   5        2.54        2.53      5.16 o
  10  15   5        0.05       -5.00      5.00 o
  11  15   5       22.66       29.33     10.92 o
   1  16   5       91.85       95.83      7.32 o
   2  16   5       47.79       44.09      6.10 o
   3  16   5        5.55       12.48      3.80 o
   4  16   5       26.63       13.46      4.13 o
   5  16   5        4.02       -3.41      3.41 o
   6  16   5       68.34       61.36      5.89 o
   7  16   5        3.70        5.36      4.52 o
   8  16   5        0.02       -2.00      4.83 o
   9  16   5        1.28        1.18      6.03 o
  10  16   5       29.34       26.45      6.48 o
   1  17   5      118.56      111.93      7.84 o
   2  17   5        7.89        0.46      4.07 o
   3  17   5      147.09      152.10      8.47 o
   4  17   5        0.06       -3.96      3.96 o
   5  17   5        5.80        6.00      3.76 o
   6  17   5       17.37        9.08      4.30 o
   7  17   5      152.16      142.74      9.26 o
   8  17   5        6.66        9.29      5.27 o
   9  17   5        0.19        4.94      5.38 o
  10  17   5       15.20        6.22      5.73 o
   1  18   5      110.20      103.94      7.64 o
   2  18   5       75.37       74.75      6.59 o
   3  18   5        0.19        0.38      4.46 o
   4  18   5       38.87       31.02      5.59 o
   5  18   5        9.37        9.93      4.17 o
   6  18   5       22.19       17.08      4.92 o
   7  18   5        9.76        0.87      4.92 o
   8  18   5        0.03       -2.55      5.10 o
   9  18   5        3.17        0.92      5.59 o
   1  19   5        2.38        3.69      4.60 o
   2  19   5        4.36        9.46      4.67 o
   3  19   5      798.22      810.05     19.94 o
   4  19   5       29.49       16.82      5.26 o
   5  19   5       11.40       11.53      4.31 o
   6  19   5        0.09        5.45      4.79 o
   7  19   5        0.22        4.04      5.15 o
   8  19   5       32.88       25.76      6.40 o
   9  19   5        0.09        1.49      5.64 o
   1  20   5       61.85       61.26      6.81 o
   2  20   5      124.84      104.96      9.49 o
   3  20   5       50.47       41.69      6.94 o
   4  20   5      103.55       87.80      7.51 o
   5  20   5       55.04       36.47      5.97 o
   6  20   5       15.28       11.33      5.21 o
   7  20   5        5.32        0.72      5.20 o
   8  20   5       11.45       12.60      6.45 o
   1  21   5       21.76       27.46      5.47 o
   2  21   5       24.52       22.43      5.79 o
   3  21   5      124.89      117.02      8.91 o
   4  21   5        2.50        5.22      5.05 o
   5  21   5        0.97       -1.45      4.97 o
   6  21   5       11.81       18.83      6.32 o
   7  21   5        8.68       16.69      6.41 o
   1  22   5        9.29        7.12      5.42 o
   2  22   5        4.43        4.17      5.22 o
   3  22   5      240.85      228.22     11.61 o
   4  22   5        8.76       17.17      5.59 o
   5  22   5       60.56       46.40      7.05 o
   6  22   5        1.69        5.27      5.75 o
   7  22   5        0.52       -2.02      6.56 o
   1  23   5       18.04       19.54      6.09 o
   2  23   5      118.22      116.93      9.43 o
   3  23   5      155.60      147.49     10.30 o
   4  23   5       14.56       16.16      6.13 o
   5  23   5       39.88       31.98      6.86 o
   6  23   5        0.30       -1.66      6.02 o
   1  24   5        0.91       -5.13      5.13 o
   2  24   5       15.05       19.27      6.47 o
   3  24   5       16.72       22.91      6.50 o
   4  24   5        5.62        5.00      6.52 o
   5  24   5        0.08        3.37     11.09 o
   1  25   5       11.59       15.37      6.25 o
   2  25   5       11.48       18.78      6.52 o
   3  25   5       82.17       67.47      9.20 o
   0   0   6       39.30       24.63      7.70 o
   1   0   6       29.59       26.22      4.58 o
   2   0   6      407.06      408.96     11.54 o
   3   0   6      331.00      308.74     12.08 o
   4   0   6       91.91       92.17      7.10 o
   5   0   6      339.42      333.35     11.84 o
   6   0   6       16.88       16.38      5.77 o
   7   0   6       20.90       11.35      5.81 o
   8   0   6       29.12       26.47      6.66 o
   9   0   6        1.75       10.14      7.32 o
  10   0   6        1.31        0.22      6.99 o
  11   0   6        0.06        1.15      9.30 o
  12   0   6       20.50       23.14     11.30 o
   0   1   6        2.32        5.05      3.71 o
   1   1   6       28.37       29.12      3.32 o
   2   1   6       68.92       80.35      4.96 o
   3   1   6       40.65       34.04      4.31 o
   4   1   6       35.05       36.44      3.84 o
   5   1   6        2.96       -1.02      3.03 o
   6   1   6       31.96       27.60      4.26 o
   7   1   6       41.69       42.30      5.12 o
   8   1   6       57.24       52.58      5.94 o
   9   1   6       26.96       23.05      5.45 o
  10   1   6       47.53       61.05      7.81 o
  11   1   6        4.23       10.95      7.02 o
  12   1   6        8.62        5.44      7.56 o
   0   2   6      478.88      503.47     12.70 o
   1   2   6      117.66      128.85      5.03 o
   2   2   6       90.29       91.01      4.91 o
   3   2   6       64.38       66.74      4.88 o
   4   2   6        7.79        3.59      2.85 o
   5   2   6      154.04      155.81      6.22 o
   6   2   6       13.98       18.65      4.09 o
   7   2   6       25.84       26.73      4.95 o
   8   2   6       34.92       37.77      5.56 o
   9   2   6       21.27       18.43      5.03 o
  10   2   6       11.71       13.32      6.19 o
  11   2   6        1.09       -0.35      6.85 o
  12   2   6       12.46        8.87      7.83 o
   0   3   6       24.13       29.12      4.67 o
   1   3   6       57.24       58.21      5.69 o
   2   3   6        3.56        7.03      3.29 o
   3   3   6       46.44       47.95      4.23 o
   4   3   6       24.62       21.98      3.32 o
   5   3   6        0.06        1.85      2.88 o
   6   3   6       20.53       22.39      4.43 o
   7   3   6       10.98       15.02      4.64 o
   8   3   6        0.57        5.66      4.37 o
   9   3   6      109.42       99.39      9.73 o
  10   3   6        5.43       -2.38      5.17 o
  11   3   6       57.41       60.03      8.42 o
  12   3   6        0.86        1.44      7.37 o
   0   4   6      140.89      136.46      8.17 o
   1   4   6       27.23       32.52      3.66 o
   2   4   6      116.07      137.13      5.71 o
   3   4   6       12.40       14.81      3.35 o
   4   4   6      200.03      212.64      7.32 o
   5   4   6      304.74      307.61      9.08 o
   6   4   6        0.19       -3.45      3.45 o
   7   4   6      151.89      167.22     10.94 o
   8   4   6      211.69      224.00      9.55 o
   9   4   6       18.41       22.68      5.78 o
  10   4   6       39.47       38.40      6.78 o
  11   4   6        0.04        6.50      5.95 o
  12   4   6       11.65       -2.25      7.32 o
   0   5   6      468.42      482.96     14.34 o
   1   5   6      135.38      127.41      6.69 o
   2   5   6       22.77       28.22      3.77 o
   3   5   6        0.00       -2.39      2.88 o
   4   5   6      117.94      122.22      7.55 o
   5   5   6      350.73      337.21      9.12 o
   6   5   6        0.90       -2.42      3.17 o
   7   5   6       41.74       42.88      5.55 o
   8   5   6       37.68       42.48      6.43 o
   9   5   6       34.30       17.01      5.97 o
  10   5   6       26.87       20.31      7.87 o
  11   5   6        0.31       -1.01      5.35 o
  12   5   6       28.60       29.81      8.91 o
   0   6   6      978.34      988.75     21.67 o
   1   6   6        9.22       10.84      3.19 o
   2   6   6      173.20      173.36      6.64 o
   3   6   6        1.02        0.30      3.28 o
   4   6   6       19.09       19.41      4.26 o
   5   6   6       20.34       14.30      3.91 o
   6   6   6      104.29      117.00      6.08 o
   7   6   6      134.37      149.85     11.27 o
   8   6   6      133.61      143.74      8.95 o
   9   6   6       51.68       39.17      6.44 o
  10   6   6        0.08       -0.07      5.26 o
  11   6   6       68.72       75.64      8.44 o
   0   7   6      362.10      339.73     12.80 o
   1   7   6      194.67      195.14      7.12 o
   2   7   6        4.05        8.77      3.48 o
   3   7   6      159.03      164.83      7.43 o
   4   7   6      162.62      156.33      6.74 o
   5   7   6      427.04      421.65     10.24 o
   6   7   6      108.25       94.82      5.72 o
   7   7   6      649.30      662.70     13.85 o
   8   7   6      126.15      118.68      9.01 o
   9   7   6       14.92       16.27      5.55 o
  10   7   6       61.07       40.25      6.83 o
  11   7   6       18.97       26.19      6.76 o
   0   8   6      857.90      882.10     26.11 o
   1   8   6       83.67       90.48      8.43 o
   2   8   6       18.99       27.55      4.15 o
   3   8   6        5.62        2.73      3.40 o
   4   8   6        0.06       -3.17      3.17 o
   5   8   6        5.43       10.53      3.31 o
   6   8   6      220.58      247.61      8.86 o
   7   8   6        0.01       -3.99      3.99 o
   8   8   6      151.49      151.28      8.82 o
   9   8   6        0.75        0.77      5.10 o
  10   8   6       16.68       14.06      6.05 o
  11   8   6        2.71        2.54      7.76 o
   0   9   6       84.12      118.66     10.61 o
   1   9   6        0.31        1.30      3.76 o
   2   9   6       37.72       34.41      4.90 o
   3   9   6       13.35        8.77      3.75 o
   4   9   6       73.05       68.44      5.31 o
   5   9   6        0.51        0.65      3.27 o
   6   9   6        4.89       -1.45      3.39 o
   7   9   6       31.95       37.28      5.59 o
   8   9   6        0.49        3.50      5.82 o
   9   9   6       39.22       21.45      5.41 o
  10   9   6        0.59        1.10      5.63 o
  11   9   6       61.44       61.98     13.05 o
   0  10   6     3872.74     4085.78     69.07 o
   1  10   6        1.07       -3.63      3.63 o
   2  10   6      854.91      842.82     20.20 o
   3  10   6        0.38        5.64      3.57 o
   4  10   6        0.43        3.18      3.49 o
   5  10   6      107.87       98.00      5.71 o
   6  10   6      148.85      135.24      7.15 o
   7  10   6      119.28      107.30      7.60 o
   8  10   6       78.27       76.13      6.91 o
   9  10   6        9.39        4.99      4.90 o
  10  10   6       80.61      103.10      9.86 o
  11  10   6        4.14       -1.38      6.31 o
   0  11   6      343.06      329.46     15.72 o
   1  11   6        0.01       -2.39      3.98 o
   2  11   6      301.09      314.85     11.80 o
   3  11   6        0.61       -0.17      3.86 o
   4  11   6       39.92       32.52      4.63 o
   5  11   6       10.11        8.54      3.69 o
   6  11   6       75.38       63.37      5.64 o
   7  11   6       73.15       71.89      6.42 o
   8  11   6       63.16       58.37      6.72 o
   9  11   6       62.31       52.78      6.83 o
  10  11   6       27.96       30.36      7.42 o
   0  12   6        2.67       13.79      6.88 o
   1  12   6        1.69        6.62      4.39 o
   2  12   6       17.99        8.79      4.60 o
   3  12   6        0.48        1.92      3.85 o
   4  12   6      106.19      103.47      6.17 o
   5  12   6      127.97      116.27      6.78 o
   6  12   6        0.14        1.36      3.86 o
   7  12   6      115.77      117.79      7.53 o
   8  12   6       96.56      101.89      7.90 o
   9  12   6        4.75        7.40      5.10 o
  10  12   6        1.44        3.98      5.71 o
   0  13   6      856.47      850.51     25.21 o
   1  13   6      200.03      203.56     11.40 o
   2  13   6        2.84       -3.99      3.99 o
   3  13   6       53.14       51.39      5.77 o
   4  13   6        9.39        5.98      4.17 o
   5  13   6       20.68       17.05      4.37 o
   6  13   6       40.28       27.38      4.91 o
   7  13   6       10.30       13.34      4.80 o
   8  13   6       15.10       19.73      5.58 o
   9  13   6        8.88       -0.05      5.54 o
  10  13   6        0.73        1.16      5.58 o
   0  14   6        0.01        7.45      6.48 o
   1  14   6       25.82       17.46      4.96 o
   2  14   6       12.62        9.91      4.67 o
   3  14   6        5.39        5.59      4.34 o
   4  14   6       21.05       20.06      5.31 o
   5  14   6       33.57       25.53      5.11 o
   6  14   6       36.70       37.20      5.20 o
   7  14   6        0.25       -0.76      4.47 o
   8  14   6        8.41        4.85      5.05 o
   9  14   6       10.00       -5.33      5.33 o
   0  15   6      141.94      144.86     12.40 o
   1  15   6        0.62       -1.10      4.20 o
   2  15   6       47.05       36.42      5.71 o
   3  15   6       10.07       11.93      4.77 o
   4  15   6        0.08        1.20      4.44 o
   5  15   6        6.43        6.77      4.59 o
   6  15   6       18.45        9.74      4.34 o
   7  15   6       33.85       21.76      5.22 o
   8  15   6        0.03       -1.97      5.19 o
   9  15   6       11.73       12.59      6.14 o
   0  16   6      294.05      263.42     15.58 o
   1  16   6       12.05       10.16      4.93 o
   2  16   6       31.50       36.97      7.74 o
   3  16   6        0.17       -0.96      4.18 o
   4  16   6       49.25       35.93      6.03 o
   5  16   6        0.03       -0.25      4.43 o
   6  16   6       21.79        9.91      5.19 o
   7  16   6        0.00       -4.58      4.58 o
   8  16   6        0.10        0.03      5.59 o
   9  16   6        5.35       -3.01      5.90 o
   0  17   6      240.23      245.38     15.41 o
   1  17   6        7.72        5.40      4.96 o
   2  17   6       63.59       76.42      8.83 o
   3  17   6       11.91        8.23      4.94 o
   4  17   6        1.02        5.04      5.08 o
   5  17   6        0.54        1.82      4.82 o
   6  17   6        0.39        7.60      5.06 o
   7  17   6        5.92        3.54      5.79 o
   8  17   6        4.14       12.77      5.86 o
   0  18   6       17.51        5.64      7.19 o
   1  18   6       12.17        4.62      4.93 o
   2  18   6       25.39       20.68      5.33 o
   3  18   6       11.03        4.15      5.03 o
   4  18   6       15.07        9.60      5.26 o
   5  18   6        0.64        7.23      4.94 o
   6  18   6        1.64        4.26      5.28 o
   7  18   6        0.24        4.95      5.76 o
   8  18   6        2.75       -4.35      7.87 o
   0  19   6       51.94       27.95      8.61 o
   1  19   6        1.14        4.09      5.06 o
   2  19   6        0.02        3.46      4.97 o
   3  19   6        4.46        3.66      5.18 o
   4  19   6        0.01       -1.82      5.08 o
   5  19   6        0.15        7.28      5.22 o
   6  19   6        0.01        2.82      5.56 o
   7  19   6        2.86        3.98      6.04 o
   0  20   6        2.97       -0.41      6.88 o
   1  20   6        3.94       12.40      5.50 o
   2  20   6        3.03        5.34      5.28 o
   3  20   6        8.93        8.02      5.49 o
   4  20   6       63.38       77.93      8.82 o
   5  20   6        9.08        8.30      5.77 o
   6  20   6        4.18        6.06      6.12 o
   0  21   6        2.03       -1.18      7.59 o
   1  21   6       19.01       15.86      6.02 o
   2  21   6      114.84      124.50      9.69 o
   3  21   6        3.93        5.94      5.85 o
   4  21   6       42.20       31.85      7.93 o
   5  21   6       12.45        3.15      6.67 o
   0  22   6       40.40       41.57     14.51 o
   1  22   6        3.65        9.41      6.03 o
   2  22   6       46.40       36.36     10.98 o
   3  22   6        1.88        2.92      5.80 o
   4  22   6       21.27       22.54      6.84 o
   0  23   6        0.43        4.49      9.51 o
   1  23   6        3.91        4.88      5.93 o
   2  23   6        4.29        1.23      5.66 o
   3  23   6       22.05       -0.98     10.68 o
   1   1   7       78.22       72.93      5.51 o
   2   1   7       22.71       24.78      4.23 o
   3   1   7       32.67       33.81      4.57 o
   4   1   7        2.30        0.65      3.27 o
   5   1   7      103.30      112.02      6.88 o
   6   1   7       28.89       12.35      4.54 o
   7   1   7        0.49       -4.44      4.63 o
   8   1   7       28.46       27.11      6.18 o
   9   1   7       11.69       14.97      5.86 o
  10   1   7        1.64        0.67      6.32 o
   1   2   7        0.00       -1.41      3.40 o
   2   2   7      165.22      188.41      7.97 o
   3   2   7        4.13        4.34      3.70 o
   4   2   7       53.16       50.11      6.31 o
   5   2   7       64.58       60.69      6.88 o
   6   2   7       41.98       44.10      5.56 o
   7   2   7        8.20        6.47      4.66 o
   8   2   7        1.33       -1.89      4.92 o
   9   2   7        0.48        0.65      5.85 o
  10   2   7        0.35        3.90      6.27 o
   1   3   7      192.07      185.50      7.57 o
   2   3   7      344.91      351.41     11.48 o
   3   3   7       10.19       10.88      4.11 o
   4   3   7       11.96       11.48      3.99 o
   5   3   7      180.53      178.39      8.04 o
   6   3   7        5.60       10.37      4.55 o
   7   3   7       76.40       71.38      8.77 o
   8   3   7       16.84        8.12      5.09 o
   9   3   7       53.67       49.33      8.66 o
  10   3   7       18.77       14.03      7.03 o
   1   4   7      285.98      282.58      9.91 o
   2   4   7       27.79       22.29      4.45 o
   3   4   7       14.32       11.14      4.17 o
   4   4   7       38.83       36.53      4.88 o
   5   4   7      188.24      202.58      8.44 o
   6   4   7       76.42       80.46      6.45 o
   7   4   7       99.69       99.82      7.54 o
   8   4   7        0.75        1.50      4.71 o
   9   4   7       32.76       32.05      7.25 o
  10   4   7       16.08       16.34      6.87 o
   1   5   7      107.57      113.97      6.98 o
   2   5   7        1.09        4.79      4.11 o
   3   5   7      205.09      225.92      8.33 o
   4   5   7       20.23       18.88      4.34 o
   5   5   7        1.25        1.09      3.91 o
   6   5   7        3.51       10.37      4.51 o
   7   5   7        4.16       -0.08      4.67 o
   8   5   7        0.04       -0.28      4.94 o
   9   5   7       14.83        7.80      5.86 o
  10   5   7       12.59       21.47      7.06 o
   1   6   7      782.60      727.02     22.78 o
   2   6   7      408.37      410.89     11.39 o
   3   6   7      236.70      245.34      9.43 o
   4   6   7        3.38        5.38      3.86 o
   5   6   7        1.37        5.39      3.91 o
   6   6   7       78.62       79.52      7.19 o
   7   6   7       24.43       20.91      5.47 o
   8   6   7       77.61       83.58      8.06 o
   9   6   7       14.29        6.53      5.61 o
  10   6   7      108.02      115.36      9.64 o
   1   7   7      684.57      698.37     18.06 o
   2   7   7      209.02      211.69      9.82 o
   3   7   7      203.48      191.44      8.78 o
   4   7   7        8.62       13.26      4.40 o
   5   7   7       30.54       25.47      4.87 o
   6   7   7       48.21       38.92      5.54 o
   7   7   7       55.34       50.06      6.39 o
   8   7   7       17.38       23.20      6.10 o
   9   7   7        4.09        6.13      5.74 o
  10   7   7       11.30        8.93      6.16 o
   1   8   7        0.70        3.93      4.38 o
   2   8   7        0.02        2.63      4.14 o
   3   8   7      211.58      226.35      9.98 o
   4   8   7        7.00        0.57      4.07 o
   5   8   7       15.26       17.73      4.43 o
   6   8   7       74.14       86.27      6.92 o
   7   8   7       29.84       24.17      5.70 o
   8   8   7       53.39       47.51      7.32 o
   9   8   7       15.83       19.16      6.24 o
  10   8   7        2.71       -3.65      6.61 o
   1   9   7       60.98       59.42      6.93 o
   2   9   7       36.23       28.77      5.53 o
   3   9   7        0.03       -2.83      4.07 o
   4   9   7      143.58      135.68      8.27 o
   5   9   7       20.62       14.86      4.72 o
   6   9   7       41.78       24.97      5.35 o
   7   9   7       11.70       11.48      5.25 o
   8   9   7        4.13        9.23      5.70 o
   9   9   7        4.95        3.47      5.89 o
   1  10   7       39.54       50.41      6.29 o
   2  10   7      137.35      142.52      8.70 o
   3  10   7       46.96       45.83      6.27 o
   4  10   7        1.18        2.70      4.14 o
   5  10   7       50.84       21.30      4.91 o
   6  10   7      178.61      185.85     14.75 o
   7  10   7        2.76        4.34      5.17 o
   8  10   7       48.56       36.80      7.18 o
   9  10   7        0.94        5.99      6.09 o
   1  11   7       76.97       89.20      7.67 o
   2  11   7       80.63       91.86      7.73 o
   3  11   7       52.76       54.68      6.63 o
   4  11   7       51.53       46.60      6.86 o
   5  11   7        4.58        4.21      4.85 o
   6  11   7      258.62      283.64     11.52 o
   7  11   7       19.58       17.95      5.84 o
   8  11   7       50.44       34.90      7.07 o
   9  11   7        1.80       -5.53      5.53 o
   1  12   7        0.05        3.59      4.72 o
   2  12   7       17.77       28.04      5.60 o
   3  12   7        0.34       -4.23      4.23 o
   4  12   7       67.50       84.13      7.32 o
   5  12   7        8.57        1.05      4.91 o
   6  12   7        2.80        2.07      5.05 o
   7  12   7       18.18       14.14      5.19 o
   8  12   7        0.77       -3.18      5.48 o
   1  13   7       66.43       66.15      7.04 o
   2  13   7       18.35       21.97      5.52 o
   3  13   7       80.85       88.84      7.42 o
   4  13   7        9.40        7.04      4.77 o
   5  13   7        6.49        9.98      5.43 o
   6  13   7       82.63      110.66     11.21 o
   7  13   7       12.87        8.33      5.47 o
   8  13   7       46.11       49.29      8.42 o
   1  14   7      125.37      102.87     12.27 o
   2  14   7      117.16      128.47      8.88 o
   3  14   7        2.14        0.13      4.66 o
   4  14   7        0.71       -2.67      4.77 o
   5  14   7       35.65       32.76      6.71 o
   6  14   7       94.75       93.29      8.83 o
   7  14   7        9.00        7.02      5.65 o
   8  14   7        3.37        4.14      7.33 o
   1  15   7       26.87       19.81      5.79 o
   2  15   7        2.25       -0.79      5.06 o
   3  15   7        1.06       -1.73      4.99 o
   4  15   7        9.48       12.56      5.60 o
   5  15   7        0.32       -0.50      5.33 o
   6  15   7        0.70       -5.30      5.30 o
   7  15   7        3.17        6.33      5.57 o
   1  16   7       23.36       17.00      5.77 o
   2  16   7       27.15       21.69      6.17 o
   3  16   7        0.24       -1.50      5.05 o
   4  16   7        3.33       -1.34      5.33 o
   5  16   7        4.83        1.76      5.39 o
   6  16   7       32.62       29.08      6.93 o
   7  16   7       12.51      -10.03     16.75 o
   1  17   7        8.55       10.70      5.51 o
   2  17   7        0.00       -4.87      5.08 o
   3  17   7       21.85       17.66      6.06 o
   4  17   7        1.73        2.88      5.61 o
   5  17   7        6.79       14.36      6.10 o
   6  17   7      106.37      103.83      9.71 o
   1  18   7       17.31       13.21      5.88 o
   2  18   7       27.04       24.61      6.40 o
   3  18   7        2.67        5.43      5.64 o
   4  18   7       41.37       44.58      7.28 o
   5  18   7        1.13        5.95      5.96 o
   1  19   7        2.68       -1.76      5.26 o
   2  19   7        0.01       -3.66      5.47 o
   3  19   7        4.77        4.60      6.05 o
   4  19   7        2.44       -1.43      5.67 o
   1  20   7        0.47       13.45      6.81 o
   2  20   7       24.83       39.88      9.59 o
   3  20   7        2.38       23.09     17.30 o
   0   0   8      225.01      215.54     20.09 o
   1   0   8      492.12      522.32     20.16 o
   2   0   8      211.42      229.68     14.52 o
   3   0   8       74.94       97.42     19.73 o
   4   0   8      252.21      284.12     20.63 o
   5   0   8      125.83      132.97     12.85 o
   6   0   8       95.54       82.54     11.76 o
   7   0   8        6.77       24.51      8.86 o
   8   0   8       33.36       20.53      9.21 o
   0   1   8      177.85      193.70     24.22 o
   1   1   8       83.27       98.52      9.80 o
   2   1   8      206.91      219.04     10.66 o
   3   1   8       58.48       54.42      7.05 o
   4   1   8      110.13      107.54     10.33 o
   5   1   8       13.47        3.96      5.25 o
   6   1   8       17.41       10.98      5.63 o
   7   1   8        0.28        1.37      5.42 o
   8   1   8        2.93        3.83      5.74 o
   0   2   8       73.17       68.55     10.01 o
   1   2   8       93.63       98.30      8.23 o
   2   2   8      270.75      279.26     11.37 o
   3   2   8      121.90      116.84      8.91 o
   4   2   8       19.95       22.16      5.33 o
   5   2   8        1.68       -0.87      4.78 o
   6   2   8        1.46        3.22      5.34 o
   7   2   8       15.76       27.55      6.19 o
   8   2   8        6.10        0.19      5.74 o
   0   3   8       17.51        3.76      6.57 o
   1   3   8       22.59       21.05      6.05 o
   2   3   8      127.09      109.23      8.67 o
   3   3   8       85.72       92.65      7.92 o
   4   3   8       86.92       86.06      7.75 o
   5   3   8        6.26        8.88      4.85 o
   6   3   8        0.70       -4.70      4.70 o
   7   3   8        5.28        3.70      5.43 o
   8   3   8        0.09       -0.95      6.10 o
   0   4   8        3.14       -0.84      8.11 o
   1   4   8       11.24       15.59      5.27 o
   2   4   8      106.44      106.86      9.91 o
   3   4   8       75.41       63.10      6.95 o
   4   4   8       22.13       24.36      5.36 o
   5   4   8       23.25       26.46      5.69 o
   6   4   8        0.00       -2.42      4.62 o
   7   4   8       21.75       16.38      6.11 o
   8   4   8        3.22        4.01      6.71 o
   0   5   8       65.81       63.88     13.89 o
   1   5   8        9.99        0.46      4.77 o
   2   5   8        9.43        8.49      5.13 o
   3   5   8       29.51       23.44      5.72 o
   4   5   8        1.28        3.61      4.72 o
   5   5   8       27.61       23.00      5.65 o
   6   5   8       31.76       24.23      5.82 o
   7   5   8        6.19        5.95      5.85 o
   8   5   8        1.09        5.10      6.44 o
   0   6   8       47.03       60.11     10.04 o
   1   6   8       86.97       84.85      8.30 o
   2   6   8       39.92       38.24      6.86 o
   3   6   8        6.73        5.84      5.00 o
   4   6   8        8.67       14.83      5.13 o
   5   6   8       76.92       78.29      7.46 o
   6   6   8        0.28        3.72      5.10 o
   7   6   8        2.61        6.54      5.86 o
   8   6   8        2.63       -1.74      6.16 o
   0   7   8       76.43       77.67     15.64 o
   1   7   8       46.10       56.34      7.63 o
   2   7   8       11.76        8.69      5.86 o
   3   7   8       81.94       86.27      8.51 o
   4   7   8        1.44       -3.79      4.40 o
   5   7   8        0.30        3.44      5.15 o
   6   7   8       32.20       30.39      6.46 o
   7   7   8        0.54        3.30      5.89 o
   8   7   8        0.21        0.44      7.77 o
   0   8   8       60.00       79.32     10.79 o
   1   8   8       53.79       50.63      6.33 o
   2   8   8        2.08       -2.78      5.16 o
   3   8   8        6.31        3.99      5.53 o
   4   8   8        5.51       -2.08      5.17 o
   5   8   8       11.60        7.55      5.38 o
   6   8   8        2.47        4.50      5.72 o
   7   8   8        4.83        6.52      5.97 o
   0   9   8       37.06       44.11      9.40 o
   1   9   8        0.00        5.66      5.36 o
   2   9   8        0.04       -4.78      4.78 o
   3   9   8       18.44       24.24      6.38 o
   4   9   8       17.40       11.29      5.64 o
   5   9   8        0.25        0.54      5.39 o
   6   9   8       21.89       17.94      6.74 o
   7   9   8        6.52       -3.29      5.69 o
   0  10   8       38.63       41.41      9.43 o
   1  10   8        0.61       14.21      5.68 o
   2  10   8        9.53       14.79      5.74 o
   3  10   8        4.88        1.31      5.54 o
   4  10   8        0.57        0.48      5.17 o
   5  10   8        0.74       -1.24      5.83 o
   6  10   8        4.30        6.41      6.54 o
   7  10   8       13.42        7.44      6.83 o
   0  11   8        7.33        1.82      8.28 o
   1  11   8       17.67       17.24      5.79 o
   2  11   8       26.16       27.85      6.47 o
   3  11   8        9.02       15.01      5.44 o
   4  11   8        4.26        0.07      5.41 o
   5  11   8       60.42       70.50      9.45 o
   6  11   8       22.87        9.08      7.39 o
   0  12   8       21.61       35.05      9.57 o
   1  12   8       12.66       17.11      5.82 o
   2  12   8        4.61        5.26      5.47 o
   3  12   8       34.76       36.16      6.47 o
   4  12   8        0.01        3.19      5.41 o
   5  12   8        7.80        6.42      6.24 o
   6  12   8       27.11       19.47      8.48 o
   0  13   8        4.73        4.11      8.20 o
   1  13   8       10.97       15.20      5.92 o
   2  13   8       24.90       37.10      6.99 o
   3  13   8       20.53       26.25      6.07 o
   4  13   8        4.28        3.10      5.65 o
   5  13   8        2.43        9.41      6.59 o
   0  14   8       83.67       76.12     11.69 o
   1  14   8        0.18       -5.37      5.37 o
   2  14   8       70.27       55.25      7.52 o
   3  14   8       11.25       17.06      5.81 o
   4  14   8       37.09       49.97      7.80 o
   5  14   8       55.17      102.17     27.64 o
   0  15   8       99.79      119.62     18.84 o
   1  15   8        2.04       -0.33      5.38 o
   2  15   8       36.03       22.85      6.69 o
   3  15   8        1.20        1.61      5.95 o
   4  15   8        2.34       -3.63      6.80 o
   0  16   8        0.71       10.74      8.16 o
   1  16   8       27.12        3.62      6.04 o
   2  16   8       13.23       15.11      6.30 o
   3  16   8       54.40       78.95     26.56 o
   1   1   9       21.11       28.53      8.55 o
   2   1   9        4.87        8.39      6.73 o
   3   1   9       21.18       11.49      7.78 o
   4   1   9       57.42       56.16      8.81 o
   5   1   9        0.28       -6.41      6.41 o
   1   2   9       98.46      106.29     10.24 o
   2   2   9       84.60       69.27      9.89 o
   3   2   9      175.48      189.58     17.50 o
   4   2   9        6.05        7.32      6.83 o
   5   2   9       18.31       23.82      7.59 o
   1   3   9        3.95        3.66      6.41 o
   2   3   9        0.39        5.82      6.39 o
   3   3   9        1.55        8.73      7.50 o
   4   3   9        2.92        1.44      6.75 o
   5   3   9        2.21        5.41      6.76 o
   1   4   9       21.44       23.44      7.29 o
   2   4   9      133.74      158.85     12.05 o
   3   4   9      268.91      287.13     14.83 o
   4   4   9        6.47       -3.41      7.11 o
   5   4   9        7.72        3.94      6.20 o
   1   5   9      148.08      153.29     12.77 o
   2   5   9       42.11       50.83      8.64 o
   3   5   9       74.01       83.85     11.55 o
   4   5   9        3.43       11.64      6.43 o
   5   5   9       39.97       17.70      8.39 o
   1   6   9       28.77       30.07      7.54 o
   2   6   9        0.14       -2.89      6.14 o
   3   6   9        7.05       12.70      8.43 o
   4   6   9       26.10       24.36      6.62 o
   1   7   9        9.38       26.09      7.59 o
   2   7   9       21.62       15.25      7.34 o
   3   7   9       44.77       42.83      8.95 o
   4   7   9        6.04       10.09      6.12 o
   1   8   9       30.82       42.54      8.52 o
   2   8   9        1.73       -4.57      7.45 o
   3   8   9        0.13        2.40      5.68 o
   1   9   9       21.61       21.78      7.46 o
   2   9   9        9.68       19.52      6.92 o
   3   9   9        2.69        5.08      5.93 o
   1  10   9        5.41        2.42      6.78 o
   2  10   9        0.32        5.59      6.31 o
 
